# Supplementary material for: Lead binds HIF-1α contributing to depression-like behaviour through modulating mitochondria-associated astrocyte ferroptosis
Source: Commun Biol. 2025 Sep 11;8:1342. doi: 10.1038/s42003-025-08824-z (PMC12426229; doi:10.1038/s42003-025-08824-z)
Supplement: Supplementary file 4 — Supplementary Data [file 42003_2025_8824_MOESM4_ESM.xlsx]

## Sheet: Fig1
Control	LPb	MPb	HPb	Fig1B		Control	LPb	MPb	HPb	Fig1G		Control	LPb	MPb	HPb	Prefrontal Cortex	Fig1K			Control			Fig1M		Fe	GSH	MDA	FST	TST	GJB	KCJL	KCB	SPT	Fig1Q
8.46	4.7	6.64	2.77			149.87	199.31	160.5	219.37			17	13	12	9				Gpx4	0.8	0.94	1.1			2.3	17	2	114.69	149.87	17.56	2325	8.46	0.666667
12.81	6.87	5.76	4.65			145.63	143.69	212.56	190.25			23	19	14	11				Ptgs2	1.35	1.15	0.89			2.6	23	3	135.13	145.63	18.22	2616.1	12.81	0.785714
5.38	8.45	7.3	7.23			159.62	185.75	187.19	183.87			21	15	11	7					LPb					3.1	21	2.2	156.32	159.62	22.35	2222	5.38	0.736842
8.44	9.5	7.665	5.58			134.44	213.56	156.81	220.44			19	12	11	10				Gpx4	0.65	0.81	0.96			1.8	19	1.8	77.56	134.44	23.22	1893	8.44	0.684211
10.2	10.18	4.77	1.98			108.06	145.63	224.63	220.62			17	15	12	12				Ptgs2	1.43	1.89	2.04			1.9	17	1.5	97.25	108.06	14.03	2225.2	10.2	0.699048
8.745	5.58	6.65	3.69			199.44	201.63	212.31	227.94			19	15	19	8					MPb					3.5	19	2.2	104.19	199.44	19.44	2536.52	8.745	0.7123
6.65	7.64	4.56	5.66			104.5	129	188.1	218.38			21	14	11	9				Gpx4	0.78	0.76	0.88			2.5	21	2.3	148.63	104.5	24.69	2470.6	6.65	0.734
7.22	7.13	2.56	6.22			165	135	222	186.38			19	12	10	7				Ptgs2	2.41	3.16	3.08			2.3	19	1.7	108.75	165	22	2062.86	7.22	0.687
11.45	9.42	8.24	7.33			111	187	156	210.44											HPb					3.1	13	1.8	99	111	16.63	1960.74	11.45	0.687
																			Gpx4	0.27	0.36	0.32			3.5	19	3.1	105.38	199.31	17.96	1957.36	4.7	0.619048
Control	LPb	MPb	HPb	Fig1C		Control	LPb	MPb	HPb	Fig1H		Control	LPb	MPb	HPb	Hippocampus			Ptgs2	3.26	2.59	3.13			4.3	15	3.3	114.31	143.69	20.17	1945.22	6.87	0.636364
2325	1957.36	1793.1	1383.18			114.69	105.38	113.5	173.13			18	15	11	14										4.4	12	4.1	139.56	185.75	17.91	2034.22	8.45	0.56
2616.1	1945.22	2015.25	1223			135.13	114.31	156.69	192.33			21	15	14	16										4.1	15	3	118.63	213.56	16.72	2011.22	9.5	0.565217
2222	2034.22	1281.3	1102.14			156.32	139.56	154.88	176.81			18	14	13	16					Control			Fig1N		3.4	15	3.5	108	145.63	9.56	1877	10.18	0.636364
1893	2011.22	1733	1507.5			77.56	118.63	172	142.81			19	19	15	12				Gpx4	0.8	0.94	1.1			2.1	14	3.6	109.88	201.63	13.8	1788.19	5.58	0.608696
2225.2	1877	1977.65	2056.24			97.25	108	113.31	152.3			19	15	16	12				Ptgs2	1.35	1.15	0.89			3.2	12	4.4	132.44	129	14.44	1645.22	7.64	0.6
2536.52	1788.19	2404.82	1462.24			104.19	109.88	174.81	182.31			22	17	17	16					LPb					5.1	12	3.7	116.25	135	9.89	1644	7.13	0.636364
2470.6	1645.22	1913.12	1878.04			148.63	132.44	161	168.69			23	13	17	15				Gpx4	0.65	0.81	0.96			5.7	14	4.5	102	187	11.44	2398	9.42	0.619048
2062.86	1644	1928.6	1731.81			108.75	116.25	152	111			19	16	15	19				Ptgs2	1.43	1.89	2.04			7.7	11	4.4	113.5	160.5	15.96	1793.1	6.64	0.642857
1960.74	2398	1705.41	1990.05			99	102	153	155.56											MPb					8.1	11	3.9	156.69	212.56	15.12	2015.25	5.76	0.665217
																			Gpx4	0.78	0.76	0.88			6.3	12	4.1	154.88	187.19	13.32	1281.3	7.3	0.636364
Control	LPb	MPb	HPb	Fig1E		Control	LPb	MPb	HPb	Prefrontal Cortex	Fig1J	Control	LPb	MPb	HPb	Prefrontal Cortex	Fig1L		Ptgs2	2.41	3.16	3.08			7.7	19	5.1	172	156.81	10.87	1733	7.665	0.619048
17.56	17.96	15.22	15.96			2.3	3.1	5.1	9.1			2	3.1	4.5	4.6					HPb					6.1	11	4.2	113.31	224.63	12.35	1977.65	4.77	0.565217
18.22	20.17	15.65	15.12			2.6	3.5	5.7	6.6			3	3.3	4.4	5.7				Gpx4	0.27	0.36	0.32			7.3	10	3.9	174.81	212.31	10.73	2404.82	6.65	0.619048
22.35	17.91	12.71	13.32			3.1	4.3	7.7	5.4			2.2	4.1	3.9	5.7				Ptgs2	3.26	2.59	3.13			9.1	9	4.1	161	188.1	9.77	1913.12	4.56	0.565217
23.22	16.72	16.95	10.87			1.8	4.4	8.1	6.1			1.8	3	4.1	4.1										6.6	11	4.6	152	222	12.44	1928.6	2.56	0.666667
14.03	9.56	13.85	12.35			1.9	4.1	6.3	6.7			1.5	3.5	5.1	4.8										5.4	7	5.7	153	156	11.55	1705.41	8.24	0.4888
19.44	13.8	19.11	10.73			3.5	3.4	7.7	5.2			2.2	3.6	4.2	4.1										6.1	10	5.7	173.13	219.37	15.22	1383.18	2.77	0.636364
24.69	14.44	11.66	9.77			2.5	2.1	6.1	6.5			2.3	4.4	3.9	5.2										6.7	12	4.1	192.33	190.25	15.65	1223	4.65	0.615385
22	9.89	14.61	12.44			2.3	3.2	7.3	6.7			1.7	3.7	4.1	5.1										5.2	8	4.8	176.81	183.87	12.71	1102.14	7.23	0.6
16.63	11.44	16.99	11.55																						6.5	9	4.1	142.81	220.44	16.95	1507.5	5.58	0.608696
																									6.7	7	5.2	152.3	220.62	13.85	2056.24	1.98	0.615385
Control	LPb	MPb	HPb	Fig1F		Control	LPb	MPb	HPb	Hippocampus		Control	LPb	MPb	HPb	Hippocampus									1.9	22	5.1	182.31	227.94	19.11	1462.24	3.69	0.636364
0.666667	0.619048	0.642857	0.636364			2.7	2.3	5.2	7			2	2	2.2	4.2										2.5	7	5.1	168.69	218.38	11.66	1878.04	5.66	0.565217
0.785714	0.636364	0.665217	0.615385			2.7	2.6	4.1	7			3	3	3.1	4.4										5.1	15	3.2	111	186.38	14.61	1731.81	6.22	0.615385
0.736842	0.56	0.636364	0.6			3.3	3.1	3.6	6			2.1	2.1	2.6	3.9										4.4	19	4	155.56	210.44	16.99	1990.05	7.33	0.636364
0.684211	0.565217	0.619048	0.608696			1.2	1.8	5.25	5			1.9	1.9	3.2	4.6
0.699048	0.636364	0.565217	0.615385			1.7	3.3	4.1	6			1.4	1.8	1.9	3.8
0.7123	0.608696	0.619048	0.636364			3.2	2.4	4.2	7			2.7	1.5	2.2	4.4
0.734	0.6	0.565217	0.565217			2.9	1.98	4.7	7			2.4	2.5	2.7	4.2
0.687	0.636364	0.666667	0.615385			3.3	3.5	5.2	6			1.8	3.1	3.2	3.7
0.687	0.619048	0.4888	0.636364																						Fe	GSH	MDA	FST	TST	GJB	KCJL	KCB	SPT	Fig1R
																									2.7	18	2	114.69	149.87	17.56	2325	8.46	0.666667
																									2.7	21	3	135.13	145.63	18.22	2616.1	12.81	0.785714
																									3.3	18	2.1	156.32	159.62	22.35	2222	5.38	0.736842
																									1.2	19	1.9	77.56	134.44	23.22	1893	8.44	0.684211
																									1.7	19	1.4	97.25	108.06	14.03	2225.2	10.2	0.699048
																									3.2	22	2.7	104.19	199.44	19.44	2536.52	8.745	0.7123
																									2.9	23	2.4	148.63	104.5	24.69	2470.6	6.65	0.734
																									3.3	19	1.8	108.75	165	22	2062.86	7.22	0.687
																									2.3	15	2	99	111	16.63	1960.74	11.45	0.687
																									2.6	15	3	105.38	199.31	17.96	1957.36	4.7	0.619048
																									3.1	14	2.1	114.31	143.69	20.17	1945.22	6.87	0.636364
																									1.8	19	1.9	139.56	185.75	17.91	2034.22	8.45	0.56
																									3.3	15	1.8	118.63	213.56	16.72	2011.22	9.5	0.565217
																									2.4	17	1.5	108	145.63	9.56	1877	10.18	0.636364
																									1.98	13	2.5	109.88	201.63	13.8	1788.19	5.58	0.608696
																									3.5	16	3.1	132.44	129	14.44	1645.22	7.64	0.6
																									5.2	11	2.2	116.25	135	9.89	1644	7.13	0.636364
																									4.1	14	3.1	102	187	11.44	2398	9.42	0.619048
																									3.6	13	2.6	113.5	160.5	15.96	1793.1	6.64	0.642857
																									5.25	15	3.2	156.69	212.56	15.12	2015.25	5.76	0.665217
																									4.1	16	1.9	154.88	187.19	13.32	1281.3	7.3	0.636364
																									4.2	17	2.2	172	156.81	10.87	1733	7.665	0.619048
																									4.7	17	2.7	113.31	224.63	12.35	1977.65	4.77	0.565217
																									5.2	15	3.2	174.81	212.31	10.73	2404.82	6.65	0.619048
																									7	14	4.2	161	188.1	9.77	1913.12	4.56	0.565217
																									7	16	4.4	152	222	12.44	1928.6	2.56	0.666667
																									6	16	3.9	153	156	11.55	1705.41	8.24	0.4888
																									5	12	4.6	173.13	219.37	15.22	1383.18	2.77	0.636364
																									6	12	3.8	192.33	190.25	15.65	1223	4.65	0.615385
																									7	16	4.4	176.81	183.87	12.71	1102.14	7.23	0.6
																									7	15	4.2	142.81	220.44	16.95	1507.5	5.58	0.608696
																									6	19	3.7	152.3	220.62	13.85	2056.24	1.98	0.615385
																									1.9	22	5.1	182.31	227.94	19.11	1462.24	3.69	0.636364
																									2.5	7	5.1	168.69	218.38	11.66	1878.04	5.66	0.565217
																									5.1	15	3.2	111	186.38	14.61	1731.81	6.22	0.615385
																									4.4	19	4	155.56	210.44	16.99	1990.05	7.33	0.636364

## Sheet: Fig2
p_val	avg_log2FC	pct.1	pct.2	p_val_adj	cluster	gene
0	2.20607	1	0.564	0	0	Hexb
0	2.1977	0.997	0.329	0	0	P2ry12
0	2.14201	1	0.409	0	0	C1qc
0	2.14104	0.999	0.341	0	0	Cx3cr1
0	2.13916	1	0.477	0	0	C1qa
0	2.1026	1	0.492	0	0	C1qb
0	2.0917	0.992	0.288	0	0	Gpr34
0	2.0748	0.977	0.288	0	0	Fcrls
0	2.04863	0.997	0.312	0	0	Selplg
0	2.03928	0.999	0.351	0	0	Trem2
0	2.03511	0.998	0.331	0	0	Fcer1g
0	2.03281	1	0.431	0	0	Ctss
0	2.02671	0.999	0.365	0	0	Tyrobp
0	2.00678	0.996	0.305	0	0	Laptm5
0	1.96288	0.979	0.268	0	0	Siglech
0	1.95691	0.999	0.555	0	0	Lgmn
0	1.95439	0.993	0.304	0	0	Rgs10
0	1.92776	0.97	0.265	0	0	Olfml3
0	1.92152	0.988	0.281	0	0	Ly86
0	1.91969	0.979	0.272	0	0	Tmem119
0	1.91839	0.871	0.366	0	0	Tmx4
0	1.89697	0.99	0.405	0	0	Btg2
0	1.88461	0.998	0.339	0	0	Csf1r
0	1.88426	0.966	0.253	0	0	Fcgr3
0	1.82414	0.955	0.29	0	0	Mafb
0	1.82072	1	0.827	0	0	Ctsd
0	1.818	0.996	0.566	0	0	Serinc3
0	1.81624	0.957	0.258	0	0	Aif1
0	1.80433	0.974	0.364	0	0	Fosb
0	1.79571	1	0.683	0	0	Jun
0	1.79455	0.984	0.327	0	0	Cyba
0	1.78931	0.922	0.271	0	0	Rgs2
0	1.78141	0.961	0.27	0	0	Lpcat2
0	1.77796	0.908	0.24	0	0	Rnase4
0	1.75128	0.967	0.304	0	0	Vsir
0	1.73245	0.759	0.223	0	0	Rgs1
0	1.72141	0.995	0.499	0	0	B2m
0	1.71847	0.839	0.404	0	0	Hspa1b
0	1.71569	0.883	0.249	0	0	Ltc4s
0	1.71202	0.903	0.227	0	0	Cd68
0	1.71099	0.936	0.283	0	0	Kctd12
0	1.69342	0.992	0.462	0	0	Marcks
0	1.68939	0.915	0.316	0	0	Pmepa1
0	1.68703	0.907	0.232	0	0	AF251705
0	1.6784	0.897	0.221	0	0	Cd53
0	1.66543	0.969	0.406	0	0	Egr1
0	1.66499	1	0.876	0	0	Tmsb4x
0	1.65274	0.953	0.277	0	0	Unc93b1
0	1.6495	0.941	0.266	0	0	Ctsh
0	1.63086	0.855	0.23	0	0	Maf
0	1.63002	0.827	0.204	0	0	Hpgd
0	1.61683	0.998	0.653	0	0	Jund
0	1.61448	0.995	0.612	0	0	Ctsz
0	1.6139	0.936	0.278	0	0	Ly6e
0	1.61209	0.998	0.608	0	0	Sparc
0	1.59508	0.837	0.199	0	0	P2ry13
0	1.57848	0.888	0.342	0	0	Txnip
0	1.57521	0.792	0.183	0	0	Ecscr
0	1.57012	0.932	0.372	0	0	Klf6
0	1.55844	0.894	0.268	0	0	Tgfbr1
0	1.55638	0.987	0.535	0	0	Fos
0	1.55284	0.912	0.282	0	0	Mef2c
0	1.54964	0.882	0.472	0	0	Hspa1a
0	1.54914	0.841	0.26	0	0	Klf4
0	1.53639	0.916	0.325	0	0	Clic1
0	1.52682	0.961	0.37	0	0	Zfp36
0	1.52272	0.857	0.217	0	0	Hpgds
0	1.51535	0.849	0.25	0	0	Ptgs1
0	1.51029	0.988	0.475	0	0	Junb
0	1.50871	0.742	0.187	0	0	Crybb1
0	1.50686	0.835	0.215	0	0	Anxa3
0	1.50465	0.868	0.25	0	0	Lair1
0	1.50351	0.942	0.397	0	0	Grn
0	1.49373	0.833	0.21	0	0	Fam105a
0	1.4898	0.918	0.363	0	0	Ifngr1
0	1.48451	0.985	0.582	0	0	Rhob
0	1.47521	0.949	0.437	0	0	Dusp1
0	1.47161	0.823	0.232	0	0	Zfhx3
0	1.46938	0.778	0.19	0	0	Alox5ap
0	1.46711	0.844	0.216	0	0	Pld4
0	1.45681	0.808	0.208	0	0	F11r
0	1.44775	0.813	0.21	0	0	Coro1a
0	1.42823	0.774	0.21	0	0	Golm1
0	1.42559	0.973	0.413	0	0	Ier5
0	1.42398	0.777	0.197	0	0	Ptpn18
0	1.42381	0.955	0.303	0	0	Basp1
0	1.42358	0.783	0.193	0	0	Cd14
0	1.41879	0.786	0.198	0	0	Irf8
0	1.41587	0.768	0.2	0	0	Pycard
0	1.41578	0.766	0.181	0	0	Fcgr1
0	1.41057	0.779	0.191	0	0	Spi1
0	1.38999	0.761	0.195	0	0	Apbb1ip
0	1.37699	0.898	0.395	0	0	Hexa
0	1.37321	0.776	0.213	0	0	Ctsc
0	1.37284	0.764	0.19	0	0	Itgam
0	1.36903	0.726	0.17	0	0	Rhoh
0	1.36326	0.681	0.155	0	0	Ccr5
0	1.36108	0.709	0.181	0	0	Mylip
0	1.35986	0.749	0.198	0	0	Entpd1
0	1.35983	0.7	0.16	0	0	Tnfaip8l2
0	1.35949	0.99	0.636	0	0	Cd9
0	1.35727	0.716	0.169	0	0	Abi3
0	1.3563	0.748	0.334	0	0	Ccl4
0	1.3558	0.775	0.202	0	0	Mpeg1
0	1.35435	0.711	0.163	0	0	Susd3
0	1.34368	0.752	0.195	0	0	Lyn
0	1.33758	0.866	0.353	0	0	Mef2a
0	1.33482	0.75	0.192	0	0	Cyth4
0	1.32063	0.654	0.143	0	0	Slc2a5
0	1.32024	0.929	0.35	0	0	Klf2
0	1.31316	0.999	0.934	0	0	Itm2b
0	1.31191	0.649	0.16	0	0	Adrb2
0	1.30755	0.751	0.193	0	0	Cfh
0	1.30641	0.844	0.348	0	0	Ywhah
0	1.30302	0.643	0.245	0	0	Dusp6
0	1.30058	1	0.998	0	0	Cst3
0	1.29403	0.632	0.262	0	0	Ccl3
0	1.28906	0.87	0.357	0	0	Itgb5
0	1.28502	0.582	0.227	0	0	Cited2
0	1.28488	0.715	0.2	0	0	St3gal6
0	1.28346	0.661	0.159	0	0	Cmtm7
0	1.28073	0.812	0.303	0	0	Plxdc2
0	1.27918	0.657	0.159	0	0	Pou2f2
0	1.278	0.743	0.196	0	0	Slco2b1
0	1.27701	0.684	0.167	0	0	Cd37
0	1.26522	0.664	0.163	0	0	Bin2
0	1.2604	0.67	0.166	0	0	Arhgdib
0	1.25748	0.604	0.141	0	0	Ang
0	1.25555	0.983	0.706	0	0	Ctsb
0	1.25513	0.866	0.418	0	0	Scamp2
0	1.24811	0.722	0.215	0	0	Ssh2
0	1.24763	0.999	0.889	0	0	Rplp1
0	1.24155	0.65	0.155	0	0	Tmem173
0	1.23452	0.658	0.165	0	0	Lcp1
0	1.22994	0.88	0.444	0	0	Abhd12
0	1.22443	0.626	0.156	0	0	Gngt2
0	1.22316	0.558	0.159	0	0	Fam46a
0	1.21365	0.853	0.446	0	0	Scoc
0	1.21309	0.606	0.143	0	0	Fcgr2b
0	1.20687	0.636	0.15	0	0	Cd86
0	1.20521	0.746	0.249	0	0	Man2b1
0	1.20403	0.687	0.202	0	0	Cmtm6
0	1.20192	0.869	0.348	0	0	H2-D1
0	1.19939	0.742	0.242	0	0	Plekho1
0	1.1991	0.758	0.28	0	0	Smap2
0	1.19538	0.843	0.404	0	0	Rnaset2b
0	1.19014	0.819	0.381	0	0	Rnaset2a
0	1.19008	0.75	0.295	0	0	Syngr1
0	1.18669	0.607	0.153	0	0	H2-DMa
0	1.18598	0.545	0.134	0	0	Lst1
0	1.18518	0.998	0.872	0	0	Rps29
0	1.16522	0.595	0.144	0	0	Gpr183
0	1.16434	0.615	0.152	0	0	Tgfb1
0	1.16419	0.586	0.159	0	0	Cebpa
0	1.16388	0.657	0.169	0	0	Inpp5d
0	1.15663	0.635	0.162	0	0	Lmo2
0	1.15459	0.669	0.171	0	0	Fyb
0	1.15257	0.593	0.143	0	0	Cd33
0	1.14781	0.57	0.142	0	0	Runx1
0	1.14759	0.794	0.308	0	0	Srgap2
0	1.14606	0.791	0.323	0	0	Ivns1abp
0	1.14587	0.653	0.205	0	0	Tmem86a
0	1.14153	0.825	0.402	0	0	Timp2
0	1.14067	0.579	0.159	0	0	Ifi30
0	1.1376	0.836	0.426	0	0	Sft2d1
0	1.12994	0.583	0.144	0	0	Ncf2
0	1.12983	0.884	0.484	0	0	Pnrc1
0	1.12927	0.736	0.266	0	0	Arpc1b
0	1.12812	0.723	0.279	0	0	Camk1
0	1.12341	0.997	0.847	0	0	Fau
0	1.12259	0.806	0.293	0	0	Ppp1r15a
0	1.12153	0.983	0.74	0	0	Ctsl
0	1.11725	0.818	0.376	0	0	Mcl1
0	1.11537	0.716	0.289	0	0	Wasf2
0	1.11158	0.857	0.458	0	0	Ctsa
0	1.11124	0.757	0.334	0	0	Fam49b
0	1.10967	0.692	0.189	0	0	Srgn
0	1.1084	0.576	0.139	0	0	Il6ra
0	1.10601	0.731	0.324	0	0	Smad7
0	1.10218	0.774	0.345	0	0	Sgk1
0	1.09741	0.596	0.164	0	0	Rab3il1
0	1.09691	0.796	0.424	0	0	Cd164
0	1.09301	0.664	0.174	0	0	Ptprc
0	1.08714	0.558	0.134	0	0	Cd84
0	1.08594	0.757	0.332	0	0	Snx5
0	1.0843	0.555	0.134	0	0	Ncf1
0	1.07635	0.641	0.177	0	0	H2-T23
0	1.07344	0.542	0.143	0	0	Fam102b
0	1.07066	0.6	0.16	0	0	Psmb8
0	1.07046	0.546	0.128	0	0	Gna15
0	1.07003	0.976	0.716	0	0	Sepp1
0	1.06734	0.546	0.133	0	0	Pde3b
0	1.06292	0.57	0.146	0	0	Bcl2a1b
0	1.05623	0.756	0.356	0	0	Picalm
0	1.05599	0.563	0.148	0	0	Tgfbr2
0	1.05572	0.564	0.136	0	0	Adap2
0	1.05439	0.539	0.127	0	0	P2ry6
0	1.05093	0.514	0.124	0	0	C3ar1
0	1.05087	0.693	0.29	0	0	Ppp1r10
0	1.04856	0.518	0.119	0	0	Adgre1
0	1.04834	0.996	0.826	0	0	H3f3b
0	1.04484	0.988	0.766	0	0	Rps12
0	1.03661	0.516	0.131	0	0	Tmem37
0	1.03525	0.513	0.128	0	0	Lag3
0	1.03324	0.602	0.192	0	0	Elmo1
0	1.03207	0.932	0.609	0	0	Clta
0	1.03017	0.546	0.145	0	0	Hk2
0	1.0292	0.579	0.189	0	0	Cttnbp2nl
0	1.02388	0.899	0.517	0	0	Btg1
0	1.02021	0.983	0.739	0	0	Rpl10
0	1.01923	0.492	0.111	0	0	Cd300a
0	1.0185	0.551	0.18	0	0	Arl4c
0	1.01722	0.507	0.123	0	0	Ptpn6
0	1.01671	0.991	0.809	0	0	Rps24
0	1.01512	0.747	0.367	0	0	Epb41l2
0	1.01495	0.532	0.133	0	0	Il10ra
0	1.01065	0.585	0.16	0	0	Lyz2
0	1.00795	0.484	0.115	0	0	Cd48
0	1.00724	0.425	0.162	0	0	Hmox1
0	1.00416	0.771	0.392	0	0	Jmjd1c
0	1.00085	0.616	0.212	0	0	Tanc2
0	1.00039	0.562	0.155	0	0	Cd52
0	0.997381	0.584	0.205	0	0	Ntpcr
0	0.996484	0.995	0.814	0	0	Rps9
0	0.991679	0.854	0.435	0	0	Sh3bgrl3
0	0.988302	0.54	0.14	0	0	Fgd2
0	0.98536	0.91	0.593	0	0	Capza2
0	0.983585	0.494	0.12	0	0	Ikzf1
0	0.983051	0.485	0.121	0	0	Tm6sf1
0	0.982497	0.497	0.122	0	0	Irf5
0	0.982455	0.994	0.822	0	0	Rpl35a
0	0.978984	0.582	0.217	0	0	Sall1
0	0.978664	0.47	0.114	0	0	Klk8
0	0.978392	1	0.937	0	0	Actb
0	0.977664	0.575	0.201	0	0	Syngr2
0	0.97526	0.498	0.122	0	0	Itgb2
0	0.975079	0.875	0.561	0	0	Zfp36l2
0	0.975063	0.63	0.207	0	0	Skil
0	0.974209	0.6	0.216	0	0	Ptbp3
0	0.973429	0.809	0.437	0	0	Mbnl1
0	0.972124	0.595	0.224	0	0	Slc29a3
0	0.970415	0.288	0.154	0	0	Hspb1
0	0.968598	0.915	0.583	0	0	Calm2
0	0.967712	0.484	0.113	0	0	Havcr2
0	0.967653	0.688	0.301	0	0	Rap1b
0	0.96565	0.507	0.126	0	0	Fermt3
0	0.964971	0.476	0.111	0	0	Tbxas1
0	0.963361	0.997	0.859	0	0	Ftl1
0	0.963092	0.858	0.482	0	0	Sirpa
0	0.961075	0.657	0.228	0	0	Cebpb
0	0.960214	0.787	0.441	0	0	Arpc2
0	0.959476	0.687	0.322	0	0	Nrip1
0	0.955297	0.956	0.691	0	0	Rpl12
0	0.953932	0.618	0.24	0	0	Pag1
0	0.953695	0.52	0.153	0	0	Limd2
0	0.952341	0.982	0.752	0	0	Rps4x
0	0.948467	0.773	0.397	0	0	Tpm3
0	0.947593	0.913	0.618	0	0	Pfn1
0	0.947264	0.983	0.777	0	0	Rpl39
0	0.945735	0.455	0.107	0	0	Samsn1
0	0.944301	0.499	0.143	0	0	2025-03-01
0	0.943914	0.594	0.17	0	0	Plek
0	0.939926	0.508	0.162	0	0	Rasgrp3
0	0.938562	0.865	0.533	0	0	Erp29
0	0.936363	0.636	0.29	0	0	Commd8
0	0.935865	0.987	0.797	0	0	Rps11
0	0.929269	0.464	0.113	0	0	Slc7a8
0	0.92905	0.57	0.213	0	0	Twf2
0	0.926522	0.528	0.157	0	0	Pla2g15
0	0.923806	0.523	0.172	0	0	Dapp1
0	0.923308	0.788	0.445	0	0	Creg1
0	0.921405	0.992	0.808	0	0	Rpl18a
0	0.919217	0.403	0.093	0	0	Ccl6
0	0.9185	0.49	0.128	0	0	Csf3r
0	0.917819	0.901	0.495	0	0	Nfkbia
0	0.913032	0.606	0.264	0	0	Arhgap17
0	0.912423	0.999	0.916	0	0	Ubc
0	0.909955	0.46	0.117	0	0	Ppfia4
0	0.906162	0.406	0.13	0	0	Acox3
0	0.902251	0.411	0.099	0	0	Hhex
0	0.902184	0.462	0.129	0	0	Rps6ka1
0	0.899977	0.994	0.843	0	0	Rpl27a
0	0.899286	0.837	0.468	0	0	H2-K1
0	0.898293	0.512	0.165	0	0	Il10rb
0	0.897095	0.758	0.469	0	0	Zfp36l1
0	0.893515	0.858	0.549	0	0	Tmem50a
0	0.892743	0.607	0.265	0	0	Gns
0	0.891058	0.993	0.847	0	0	Rpl30
0	0.890113	0.769	0.28	0	0	Atf3
0	0.888191	0.402	0.089	0	0	Ms4a6d
0	0.887295	0.598	0.221	0	0	Ucp2
0	0.885514	0.432	0.101	0	0	Abca9
0	0.885174	0.419	0.103	0	0	Gmfg
0	0.88151	0.453	0.117	0	0	Mgat4a
0	0.879948	0.889	0.387	0	0	Bin1
0	0.879611	0.434	0.118	0	0	Tagap
0	0.875554	0.401	0.094	0	0	Fli1
0	0.873065	0.725	0.396	0	0	Arpc4
0	0.870053	0.463	0.123	0	0	Slc15a3
0	0.867147	0.755	0.442	0	0	Comt
0	0.86491	0.472	0.149	0	0	Pros1
0	0.864859	0.429	0.108	0	0	Rcsd1
0	0.863391	0.373	0.09	0	0	Slc40a1
0	0.863205	0.387	0.088	0	0	Clec4a2
0	0.862177	0.391	0.087	0	0	Ms4a6b
0	0.861687	0.995	0.861	0	0	Rps23
0	0.861068	0.54	0.196	0	0	Daglb
0	0.857549	0.541	0.215	0	0	Tpst2
0	0.856493	0.42	0.104	0	0	Hck
0	0.848153	0.411	0.1	0	0	Lgals9
0	0.846442	0.716	0.38	0	0	Rnf130
0	0.845011	0.413	0.103	0	0	Gpsm3
0	0.844878	0.474	0.159	0	0	Ifngr2
0	0.844148	0.886	0.629	0	0	Mtdh
0	0.842511	0.395	0.094	0	0	H2-DMb1
0	0.839822	0.44	0.147	0	0	Socs3
0	0.83892	0.466	0.16	0	0	Lrba
0	0.835273	0.547	0.23	0	0	Ptpn1
0	0.834961	0.407	0.099	0	0	Nckap1l
0	0.834505	0.548	0.222	0	0	Git2
0	0.833686	0.974	0.741	0	0	Rps3
0	0.833088	0.387	0.101	0	0	Lat2
0	0.831264	0.556	0.231	0	0	Ostf1
0	0.830816	0.405	0.101	0	0	9930111J21Rik2
0	0.830395	0.55	0.23	0	0	Fam134b
0	0.829332	0.409	0.106	0	0	Slc11a1
0	0.828706	0.607	0.289	0	0	Csnk1e
0	0.827587	0.41	0.112	0	0	Ppp1r18
0	0.825931	0.407	0.108	0	0	Ehd4
0	0.824981	0.389	0.094	0	0	Casp8
0	0.824926	0.587	0.276	0	0	Gpx1
0	0.82275	0.358	0.08	0	0	Cd180
0	0.819913	0.462	0.174	0	0	Lpar6
0	0.818999	0.625	0.343	0	0	Tmcc3
0	0.818025	0.407	0.103	0	0	Blnk
0	0.817828	0.984	0.798	0	0	Rpl17
0	0.81469	0.419	0.136	0	0	St3gal5
0	0.812439	0.982	0.809	0	0	Rpl34
0	0.809988	0.506	0.181	0	0	Msn
0	0.808238	0.384	0.105	0	0	Fam46c
0	0.807539	0.622	0.284	0	0	Dnajb1
0	0.805926	0.912	0.67	0	0	Npc2
0	0.803406	0.693	0.346	0	0	Vamp8
0	0.80305	0.975	0.785	0	0	Rplp2
0	0.802654	0.98	0.779	0	0	Rps3a1
0	0.802165	0.795	0.521	0	0	Ssr4
0	0.801529	0.467	0.17	0	0	Gusb
0	0.80064	0.978	0.793	0	0	Rps27
0	0.799602	0.358	0.082	0	0	Lrrc3
0	0.797988	0.584	0.282	0	0	Ifnar2
0	0.797213	0.411	0.129	0	0	Lacc1
0	0.797059	0.921	0.682	0	0	Rhoa
0	0.796359	0.533	0.219	0	0	Fscn1
0	0.795504	0.783	0.489	0	0	Cyfip1
0	0.794613	0.452	0.149	0	0	Slc16a6
0	0.794511	0.849	0.652	0	0	Dnaja1
0	0.792516	0.643	0.257	0	0	Evi2a
0	0.792275	0.272	0.118	0	0	Otud1
0	0.792064	0.977	0.782	0	0	Rps20
0	0.791343	0.391	0.092	0	0	Stab1
0	0.788747	0.423	0.134	0	0	Tspan13
0	0.786978	0.738	0.396	0	0	Tra2b
0	0.785408	0.641	0.336	0	0	Sdcbp
0	0.785041	0.999	0.894	0	0	Tpt1
0	0.783413	0.741	0.439	0	0	Pnp
0	0.782136	0.428	0.137	0	0	Ctc1
0	0.775158	0.668	0.374	0	0	Srsf9
0	0.773306	0.381	0.094	0	0	Rac2
0	0.771357	0.327	0.071	0	0	Cysltr1
0	0.768641	0.438	0.168	0	0	Sdf2l1
0	0.768243	0.288	0.066	0	0	Ccl9
0	0.767643	0.981	0.823	0	0	Rpl37
0	0.767378	0.49	0.163	0	0	Bst2
0	0.76611	0.332	0.078	0	0	Cryba4
0	0.765159	0.634	0.34	0	0	Tcn2
0	0.763085	0.984	0.818	0	0	Rpl37a
0	0.762797	0.4	0.125	0	0	Ccl12
0	0.760009	0.584	0.294	0	0	Orai1
0	0.756978	0.924	0.676	0	0	Rps28
0	0.756536	0.349	0.084	0	0	Sla
0	0.75543	0.411	0.136	0	0	Edem1
0	0.754709	0.492	0.212	0	0	Snx18
0	0.75458	0.993	0.857	0	0	Rpl23
0	0.75452	0.339	0.084	0	0	Fam212a
0	0.754221	0.42	0.144	0	0	Ppcdc
0	0.75274	0.724	0.41	0	0	Efhd2
0	0.750212	0.413	0.13	0	0	Arrb2
0	0.748682	0.775	0.485	0	0	Asah1
0	0.748233	0.98	0.8	0	0	Rpl32
0	0.745519	0.376	0.114	0	0	Zeb2os
0	0.745449	0.747	0.465	0	0	Arpc3
0	0.744327	0.328	0.073	0	0	Adora3
0	0.744185	0.332	0.079	0	0	Clec5a
0	0.74289	0.457	0.159	0	0	Akap13
0	0.742715	0.351	0.1	0	0	Ptpre
0	0.737976	0.314	0.068	0	0	Clec4a3
0	0.737936	0.986	0.823	0	0	Rpl26
0	0.737753	0.376	0.116	0	0	Hfe
0	0.735555	0.914	0.673	0	0	Rpl22
0	0.7354	0.915	0.67	0	0	Rpl5
0	0.735308	0.932	0.707	0	0	Rpl10a
0	0.734498	0.889	0.635	0	0	Rrbp1
0	0.73344	0.354	0.089	0	0	Hcls1
0	0.732414	0.688	0.387	0	0	Pabpc1
0	0.732039	0.436	0.179	0	0	Ogfrl1
0	0.73194	0.98	0.807	0	0	Rps15a
0	0.731044	0.348	0.087	0	0	Lcp2
0	0.730298	0.318	0.092	0	0	Gm10138
0	0.729567	0.953	0.746	0	0	Rps25
0	0.729026	0.977	0.799	0	0	Rpl13a
0	0.729026	0.321	0.074	0	0	Pik3cg
0	0.727335	0.323	0.074	0	0	Rtn4rl1
0	0.727243	0.94	0.751	0	0	Hspa5
0	0.725305	0.902	0.674	0	0	Cdc42
0	0.722948	0.449	0.186	0	0	Edem2
0	0.722419	0.39	0.132	0	0	Tspan4
0	0.722411	0.497	0.224	0	0	Man1a2
0	0.721539	0.932	0.66	0	0	Rplp0
0	0.720937	0.638	0.367	0	0	Capzb
0	0.718174	0.357	0.096	0	0	Pdgfb
0	0.717929	0.99	0.849	0	0	Rps27a
0	0.717722	0.493	0.211	0	0	Ophn1
0	0.71663	0.989	0.844	0	0	Rps10
0	0.71588	0.375	0.12	0	0	Col27a1
0	0.714963	0.564	0.336	0	0	Ddx3x
0	0.714604	0.997	0.87	0	0	Eef1a1
0	0.712743	0.397	0.137	0	0	Csmd3
0	0.711774	0.262	0.052	0	0	Upk1b
0	0.711766	0.311	0.071	0	0	Gcnt1
0	0.71102	0.306	0.074	0	0	Xlr
0	0.710641	0.704	0.441	0	0	Gdi2
0	0.709565	0.319	0.076	0	0	Ptafr
0	0.709466	0.339	0.083	0	0	Vav1
0	0.707443	0.314	0.075	0	0	Tlr7
0	0.707115	0.575	0.312	0	0	Actr2
0	0.704619	0.601	0.236	0	0	Ier2
0	0.704458	0.371	0.114	0	0	Prcp
0	0.703762	0.602	0.322	0	0	Cotl1
0	0.703708	0.575	0.317	0	0	Bmp2k
0	0.7033	0.443	0.178	0	0	Numb
0	0.700295	0.404	0.144	0	0	Vasp
0	0.695756	0.896	0.692	0	0	Pdia3
0	0.694197	0.36	0.11	0	0	Nav3
0	0.693745	0.459	0.197	0	0	Frmd4b
0	0.692736	0.978	0.812	0	0	Rps13
0	0.692276	0.358	0.12	0	0	Ubash3b
0	0.69215	0.31	0.073	0	0	Slc7a7
0	0.691446	0.538	0.284	0	0	Sppl2a
0	0.688975	0.377	0.104	0	0	Hmha1
0	0.688347	0.67	0.361	0	0	Ccnl1
0	0.687715	0.365	0.111	0	0	Sipa1
0	0.686911	0.305	0.071	0	0	Spint1
0	0.684514	0.455	0.2	0	0	Ski
0	0.683943	0.381	0.131	0	0	Evl
0	0.682551	0.387	0.145	0	0	1700017B05Rik
0	0.682368	0.993	0.872	0	0	Rpl21
0	0.67985	0.981	0.811	0	0	Rps16
0	0.679241	0.297	0.068	0	0	BC035044
0	0.678984	0.301	0.068	0	0	Lyl1
0	0.678967	0.962	0.765	0	0	Rps7
0	0.678788	0.304	0.087	0	0	Ly96
0	0.678483	0.97	0.79	0	0	Rps18
0	0.677586	0.326	0.087	0	0	Psmb9
0	0.676763	0.985	0.843	0	0	Rps21
0	0.675554	0.601	0.357	0	0	Ccdc12
0	0.675147	0.335	0.097	0	0	Ankrd44
0	0.674649	0.286	0.067	0	0	Slamf9
0	0.672234	0.92	0.679	0	0	Rps6
0	0.671767	0.337	0.104	0	0	Man1a
0	0.670673	0.338	0.09	0	0	Dock2
0	0.669185	0.994	0.873	0	0	Rpl13
0	0.667741	0.487	0.203	0	0	Dock10
0	0.666838	0.465	0.215	0	0	Mtus1
0	0.666524	0.788	0.541	0	0	Sh3glb1
0	0.666236	0.773	0.55	0	0	Tmem176b
0	0.665765	0.304	0.074	0	0	Snx20
0	0.665454	0.541	0.285	0	0	Psme1
0	0.663969	0.873	0.62	0	0	Gnb2l1
0	0.661509	0.307	0.08	0	0	Grap
0	0.661097	0.322	0.164	0	0	Ercc5
0	0.660573	0.282	0.069	0	0	Gpr84
0	0.660485	0.984	0.836	0	0	Rpl11
0	0.659705	0.42	0.179	0	0	Rcbtb2
0	0.656263	0.928	0.727	0	0	Hsp90aa1
0	0.65534	0.406	0.18	0	0	Arsb
0	0.654075	0.48	0.249	0	0	Tram1
0	0.652458	0.834	0.595	0	0	Eef1b2
0	0.652144	0.313	0.084	0	0	Mfng
0	0.649092	0.764	0.47	0	0	Zeb2
0	0.648814	0.954	0.765	0	0	Rpl6
0	0.648194	0.277	0.063	0	0	Tifab
0	0.647703	0.305	0.084	0	0	BC028528
0	0.646	0.395	0.17	0	0	Gm26532
0	0.644781	0.452	0.217	0	0	Cebpg
0	0.643199	0.286	0.068	0	0	Il21r
0	0.641973	0.273	0.061	0	0	Il16
0	0.639701	0.424	0.203	0	0	2810474O19Rik
0	0.638556	0.41	0.16	0	0	Prkcd
0	0.638398	0.303	0.085	0	0	Cd34
0	0.638268	0.48	0.256	0	0	Lims1
0	0.636031	0.296	0.08	0	0	0610040J01Rik
0	0.635668	0.771	0.531	0	0	Sf3b1
0	0.634282	0.282	0.067	0	0	Tnfrsf1b
0	0.632273	0.516	0.297	0	0	Dnajb4
0	0.631184	0.405	0.139	0	0	Rel
0	0.628462	0.502	0.345	0	0	Atp2c1
0	0.627707	0.265	0.06	0	0	Tnfrsf13b
0	0.624056	0.501	0.275	0	0	Cebpz
0	0.621925	0.41	0.189	0	0	Fez2
0	0.619026	0.89	0.672	0	0	Rpl29
0	0.618314	0.301	0.091	0	0	Nuak1
0	0.618123	0.284	0.078	0	0	Rgs19
0	0.616381	0.883	0.679	0	0	Gnai2
0	0.615664	0.572	0.339	0	0	Nfe2l2
0	0.615194	0.546	0.29	0	0	Nav2
0	0.611931	0.285	0.077	0	0	Plcl2
0	0.610437	0.863	0.646	0	0	Rpl36a
0	0.609062	0.337	0.125	0	0	Zfp710
0	0.608882	0.381	0.16	0	0	Morc3
0	0.605976	0.292	0.085	0	0	Spata13
0	0.605345	0.293	0.078	0	0	Dock8
0	0.602201	0.944	0.741	0	0	Rpl7
0	0.601051	0.288	0.088	0	0	Neurl3
0	0.600976	0.984	0.878	0	0	Ddx5
0	0.600629	0.298	0.103	0	0	Ccnd1
0	0.598201	0.444	0.227	0	0	Hist1h1e
0	0.597306	0.986	0.855	0	0	Rps14
0	0.595345	0.298	0.084	0	0	Fmnl3
0	0.594827	0.449	0.234	0	0	Tox4
0	0.594434	0.253	0.058	0	0	Kcnk6
0	0.593873	0.328	0.121	0	0	Ccrl2
0	0.593102	0.326	0.12	0	0	Csk
0	0.59016	0.273	0.071	0	0	Gm26778
0	0.589804	0.553	0.339	0	0	Akirin2
0	0.588874	0.423	0.191	0	0	Plxnb2
0	0.588831	0.979	0.866	0	0	Psap
0	0.588393	0.401	0.171	0	0	Tapbp
0	0.586306	0.487	0.262	0	0	Asph
0	0.586286	0.284	0.084	0	0	B4galt1
0	0.585733	0.436	0.218	0	0	Skap2
0	0.585588	0.35	0.15	0	0	D15Ertd621e
0	0.582774	0.262	0.064	0	0	Hvcn1
0	0.581899	0.274	0.073	0	0	Tnfrsf21
0	0.581568	0.58	0.359	0	0	Srsf7
0	0.581172	0.352	0.14	0	0	Dnase2a
0	0.578313	0.49	0.273	0	0	Ppt1
0	0.576876	0.711	0.489	0	0	Tmed9
0	0.576842	0.297	0.101	0	0	Hps3
0	0.576537	0.38	0.174	0	0	Stard3
0	0.576457	0.733	0.519	0	0	Rac1
0	0.575386	0.39	0.172	0	0	Adam15
0	0.575049	0.368	0.154	0	0	Ier3
0	0.574731	0.324	0.129	0	0	Lhfpl2
0	0.574663	0.264	0.073	0	0	Aim2
0	0.573373	0.753	0.499	0	0	Clk1
0	0.572449	0.432	0.231	0	0	Adam10
0	0.571319	0.254	0.062	0	0	Ptpro
0	0.568147	0.87	0.685	0	0	Srsf5
0	0.567557	0.983	0.844	0	0	Rpl19
0	0.567257	0.315	0.117	0	0	Ptp4a3
0	0.565329	0.377	0.173	0	0	Clip1
0	0.565075	0.278	0.079	0	0	Ets1
0	0.564455	0.978	0.833	0	0	Rpl9
0	0.564159	0.747	0.542	0	0	Ube2d3
0	0.563913	0.343	0.154	0	0	Mob1a
0	0.563549	0.444	0.233	0	0	Pkig
0	0.563519	0.314	0.115	0	0	BC037034
0	0.561331	0.387	0.192	0	0	Cap1
0	0.56124	0.25	0.062	0	0	Gsdmd
0	0.560335	0.438	0.228	0	0	Cflar
0	0.560112	0.67	0.423	0	0	Frmd4a
0	0.559846	0.503	0.296	0	0	Usp2
0	0.558302	0.406	0.207	0	0	Tspan14
0	0.557594	0.946	0.753	0	0	Rps19
0	0.5563	0.902	0.75	0	0	Hsp90b1
0	0.555296	0.279	0.134	0	0	Gem
0	0.555043	0.877	0.707	0	0	Calr
0	0.555023	0.374	0.178	0	0	Rlim
0	0.55458	0.514	0.317	0	0	Ptp4a2
0	0.554298	0.418	0.22	0	0	Taf7
0	0.553626	0.28	0.089	0	0	Maml3
0	0.552653	0.264	0.073	0	0	Elk3
0	0.551328	0.281	0.091	0	0	Fbxw4
0	0.551039	0.477	0.181	0	0	Nfkbiz
0	0.550684	0.488	0.288	0	0	Actr3
0	0.545731	0.494	0.296	0	0	Nmt1
0	0.544758	0.551	0.33	0	0	Herpud1
0	0.544057	0.335	0.134	0	0	Ddx26b
0	0.543926	0.65	0.42	0	0	Celf2
0	0.542269	0.276	0.096	0	0	Znrf2
0	0.541707	0.46	0.26	0	0	Kansl1
0	0.541319	0.378	0.172	0	0	Hprt
0	0.541063	0.408	0.219	0	0	Pold4
0	0.540956	0.42	0.232	0	0	Bcl10
0	0.540417	0.403	0.215	0	0	Tifa
0	0.539597	0.267	0.081	0	0	Ptprj
0	0.538664	0.269	0.082	0	0	Man1c1
0	0.538466	0.25	0.058	0	0	Adap2os
0	0.53846	0.493	0.263	0	0	Pip4k2a
0	0.535807	0.262	0.074	0	0	Filip1l
0	0.535664	0.321	0.138	0	0	Ralb
0	0.535497	0.449	0.259	0	0	Irf2
0	0.533728	0.386	0.199	0	0	Mlec
0	0.533673	0.476	0.245	0	0	Rhog
0	0.532758	0.771	0.557	0	0	Rpl35
0	0.532587	0.302	0.125	0	0	Ccng2
0	0.531297	0.947	0.745	0	0	Rps5
0	0.528711	0.447	0.198	0	0	Sox4
0	0.52839	0.784	0.566	0	0	Eif4a1
0	0.528151	0.285	0.104	0	0	Nrros
0	0.527261	0.457	0.286	0	0	Cebpzos
0	0.527026	0.368	0.181	0	0	Mcfd2
0	0.526211	0.737	0.549	0	0	Pdia6
0	0.524471	0.918	0.73	0	0	Rpl3
0	0.524243	0.998	0.938	0	0	Ubb
0	0.523684	0.421	0.243	0	0	Klf3
0	0.519938	0.267	0.094	0	0	Rp2
0	0.517951	0.317	0.139	0	0	Adam17
0	0.517871	0.382	0.194	0	0	Leprot
0	0.517583	0.337	0.16	0	0	Trim26
0	0.517381	0.478	0.294	0	0	Snx17
0	0.516508	0.251	0.098	0	0	Crlf2
0	0.516276	0.726	0.545	0	0	Bri3
0	0.513595	0.44	0.262	0	0	Xbp1
0	0.511926	0.393	0.206	0	0	Fchsd2
0	0.50669	0.365	0.196	0	0	Naa35
0	0.506573	0.308	0.131	0	0	BC017643
0	0.506391	0.795	0.614	0	0	Rpl36al
0	0.505785	0.316	0.152	0	0	Sowahc
0	0.505705	0.315	0.136	0	0	St6galnac4
0	0.505342	0.692	0.485	0	0	Pmp22
0	0.504514	0.988	0.866	0	0	Rps8
0	0.50407	0.355	0.185	0	0	Nek7
0	0.50388	0.371	0.185	0	0	Tnfrsf1a
0	0.503519	0.257	0.086	0	0	Tgif1
0	0.502948	0.34	0.149	0	0	Nfkb1
0	0.502769	0.373	0.185	0	0	Hps4
0	0.502526	0.839	0.638	0	0	Tmbim6
0	0.502187	0.311	0.143	0	0	Elf1
0	0.501495	0.463	0.283	0	0	Grb2
0	0.501382	0.288	0.12	0	0	Bach1
0	0.4991	0.372	0.184	0	0	Cd82
0	0.498901	0.27	0.1	0	0	P2rx7
0	0.498772	0.262	0.1	0	0	Kcnk13
0	0.497571	0.339	0.17	0	0	Zfp652
0	0.496867	0.317	0.11	0	0	Gng2
0	0.494672	0.472	0.29	0	0	Tmem55b
0	0.493578	0.568	0.381	0	0	Arhgdia
0	0.493299	0.462	0.277	0	0	Tln1
0	0.493266	0.978	0.877	0	0	Hsp90ab1
0	0.492957	0.26	0.095	0	0	Npl
0	0.492952	0.258	0.082	0	0	Mlxipl
0	0.491194	0.363	0.196	0	0	Rin2
0	0.489895	0.368	0.192	0	0	Acp2
0	0.489607	0.284	0.118	0	0	Khk
0	0.487481	0.398	0.22	0	0	Tacc1
0	0.487453	0.489	0.304	0	0	Zmiz1
0	0.487235	0.922	0.756	0	0	Rps15
0	0.484904	0.96	0.822	0	0	Rpl18
0	0.483775	0.333	0.151	0	0	Adrbk1
0	0.483559	0.439	0.264	0	0	Hmox2
0	0.483528	0.278	0.11	0	0	Gtf2h2
0	0.483463	0.312	0.15	0	0	Capza1
0	0.483031	0.641	0.458	0	0	Zfand5
0	0.482511	0.342	0.18	0	0	Tsc22d2
0	0.480607	0.817	0.647	0	0	Lamp2
0	0.47907	0.398	0.232	0	0	Cxxc5
0	0.478397	0.269	0.111	0	0	Slc15a4
0	0.476715	0.35	0.131	0	0	Tnfaip3
0	0.476262	0.553	0.352	0	0	Cd302
0	0.475963	0.26	0.099	0	0	Apobec3
0	0.474681	0.263	0.095	0	0	Slc29a1
0	0.472895	0.29	0.126	0	0	Tfe3
0	0.470709	0.297	0.142	0	0	Ninj1
0	0.470567	0.385	0.215	0	0	Nucb1
0	0.470043	0.275	0.124	0	0	Sqrdl
0	0.469766	0.927	0.787	0	0	Rbm39
0	0.469748	0.288	0.134	0	0	Tubgcp5
0	0.468007	0.298	0.136	0	0	Rab8b
0	0.465857	0.472	0.299	0	0	Prpf38b
0	0.464314	0.256	0.086	0	0	H2-Q4
0	0.463917	0.257	0.102	0	0	Eml4
0	0.463067	0.646	0.477	0	0	Arf1
0	0.462832	0.389	0.235	0	0	Krcc1
0	0.462362	0.407	0.246	0	0	Tab2
0	0.460606	0.39	0.217	0	0	Psmb10
0	0.459672	0.373	0.212	0	0	Psme2
0	0.459215	0.323	0.166	0	0	Aftph
0	0.459041	0.73	0.542	0	0	Uba52
0	0.458313	0.352	0.19	0	0	Coro1b
0	0.457811	0.799	0.638	0	0	Spcs2
0	0.457436	0.352	0.192	0	0	Acer3
0	0.45626	0.349	0.203	0	0	Tgs1
0	0.456014	0.265	0.111	0	0	Scn1b
0	0.455588	0.345	0.185	0	0	Nrp1
0	0.453398	0.337	0.173	0	0	Il6st
0	0.452942	0.323	0.166	0	0	Sft2d2
0	0.452735	0.288	0.138	0	0	Cnot8
0	0.45236	0.285	0.129	0	0	Slmap
0	0.451813	0.383	0.235	0	0	Zbtb7a
0	0.450761	0.553	0.346	0	0	Wsb1
0	0.449174	0.326	0.172	0	0	Tpd52
0	0.449089	0.293	0.138	0	0	Eef2k
0	0.448974	0.601	0.448	0	0	Lamtor4
0	0.44895	0.343	0.188	0	0	Cbl
0	0.448545	0.727	0.536	0	0	Rpl4
0	0.448077	0.435	0.272	0	0	Pten
0	0.448015	0.312	0.154	0	0	Plod3
0	0.447141	0.932	0.749	0	0	Rps26
0	0.445109	0.501	0.339	0	0	Tor1aip1
0	0.443061	0.313	0.16	0	0	Rap1gds1
0	0.440976	0.648	0.478	0	0	Cox7a2l
0	0.440236	0.882	0.717	0	0	Rpl27
0	0.440061	0.52	0.314	0	0	Hmgb2
0	0.439077	0.394	0.224	0	0	Herc2
0	0.437666	0.941	0.81	0	0	Atp6v0b
0	0.436295	0.463	0.302	0	0	Arid1a
0	0.435744	0.459	0.287	0	0	Itgb1
0	0.434048	0.286	0.141	0	0	Colgalt1
0	0.433825	0.272	0.131	0	0	Comtd1
0	0.432827	0.322	0.174	0	0	Mgat1
0	0.432818	0.374	0.216	0	0	Ebp
0	0.432457	0.303	0.139	0	0	Tcirg1
0	0.431801	0.781	0.622	0	0	Rab14
0	0.429997	0.255	0.113	0	0	Sema4d
0	0.427818	0.468	0.318	0	0	Nars
0	0.427558	0.272	0.093	0	0	Il1a
0	0.426936	0.395	0.249	0	0	Ccni
0	0.425623	0.278	0.147	0	0	Lipa
0	0.425146	0.265	0.119	0	0	Spty2d1
0	0.424643	0.297	0.167	0	0	Ttc28
0	0.423464	0.51	0.364	0	0	Trmt112
0	0.42313	0.359	0.207	0	0	Cnpy3
0	0.421784	0.655	0.5	0	0	Manf
0	0.421439	0.924	0.758	0	0	Rps2
0	0.420747	0.303	0.161	0	0	Pwwp2a
0	0.420507	0.616	0.412	0	0	Rap1a
0	0.420492	0.285	0.137	0	0	Zbtb18
0	0.420403	0.619	0.463	0	0	Hnrnpf
0	0.420337	0.496	0.353	0	0	Ppp1r11
0	0.419022	0.578	0.402	0	0	Myl12b
0	0.418896	0.364	0.217	0	0	Cd2ap
0	0.418646	0.327	0.146	0	0	Slc6a6
0	0.418242	0.639	0.429	0	0	Mertk
0	0.417811	0.552	0.396	0	0	Ypel3
0	0.417649	0.251	0.12	0	0	Rilpl1
0	0.417209	0.94	0.787	0	0	Rpl8
0	0.416738	0.911	0.75	0	0	Rpl7a
0	0.416674	0.307	0.173	0	0	Lactb
0	0.41433	0.257	0.122	0	0	Rapgef6
0	0.413771	0.671	0.517	0	0	Brk1
0	0.412807	0.318	0.18	0	0	Gpr155
0	0.410746	0.285	0.148	0	0	Msrb2
0	0.408323	0.338	0.2	0	0	Snhg12
0	0.407148	0.988	0.902	0	0	Hspa8
0	0.40665	0.293	0.122	0	0	Abracl
0	0.406092	0.296	0.16	0	0	Fbl
0	0.405823	0.675	0.488	0	0	Tuba1b
0	0.405272	0.361	0.223	0	0	Alg5
0	0.405013	0.462	0.288	0	0	Itga6
0	0.40456	0.261	0.124	0	0	Rogdi
0	0.404441	0.283	0.142	0	0	Sgpl1
0	0.40303	0.52	0.368	0	0	Atf4
0	0.402328	0.452	0.306	0	0	Sdf4
0	0.401424	0.278	0.148	0	0	Cndp2
0	0.400098	0.284	0.149	0	0	Trp53
0	0.400073	0.262	0.131	0	0	Sptlc2
0	0.398766	0.696	0.488	0	0	Myl6
0	0.398718	0.999	0.937	0	0	Cd81
0	0.398535	0.7	0.549	0	0	Eif4a2
0	0.398068	0.296	0.168	0	0	Dbnl
0	0.397989	0.331	0.185	0	0	Shisa5
0	0.39534	0.25	0.118	0	0	Osbpl11
0	0.394594	0.319	0.178	0	0	Agmo
0	0.393466	0.453	0.289	0	0	PISD
0	0.392361	0.324	0.195	0	0	Eif4e2
0	0.391982	0.313	0.188	0	0	Mzt2
0	0.390539	0.827	0.676	0	0	Rpl23a
0	0.389652	0.462	0.304	0	0	Crlf3
0	0.388299	0.937	0.788	0	0	Lamp1
0	0.387856	0.3	0.173	0	0	Tigd2
0	0.387622	0.623	0.472	0	0	Zfp706
0	0.385638	0.322	0.183	0	0	Cdk9
0	0.385574	0.676	0.533	0	0	Pomp
0	0.380399	0.251	0.127	0	0	Gmpr2
0	0.376503	0.965	0.839	0	0	Rpl28
0	0.376042	0.327	0.197	0	0	Rps27rt
0	0.375634	0.427	0.291	0	0	Ube2i
0	0.375496	0.639	0.508	0	0	Tmed2
0	0.374192	0.299	0.172	0	0	Ulk2
0	0.372798	0.445	0.302	0	0	Plgrkt
0	0.372707	0.299	0.176	0	0	Mgat2
0	0.372461	0.487	0.346	0	0	Scarb2
0	0.37228	0.34	0.209	0	0	Acads
0	0.371956	0.395	0.258	0	0	Dip2b
0	0.370994	0.499	0.361	0	0	Tm9sf3
0	0.370281	0.255	0.134	0	0	Cnot6l
0	0.369853	0.261	0.131	0	0	Lpin2
0	0.3697	0.496	0.363	0	0	Dnajc7
0	0.368944	0.251	0.135	0	0	Ube2j1
0	0.367803	0.554	0.411	0	0	Hnrnph1
0	0.363903	0.591	0.422	0	0	Wnk1
0	0.362873	0.487	0.347	0	0	Atp6ap1
0	0.358811	0.263	0.14	0	0	Cerk
0	0.357101	0.31	0.184	0	0	Rassf2
0	0.353871	0.383	0.25	0	0	Myl12a
0	0.350955	0.934	0.828	0	0	Rsrp1
0	0.347789	0.661	0.534	0	0	Tra2a
0	0.347069	0.631	0.5	0	0	Ywhaz
0	0.344032	0.556	0.429	0	0	Tmem14c
0	0.3355	0.875	0.724	0	0	Rpl14
0	0.32748	0.256	0.127	0	0	Myh9
0	0.32646	0.903	0.729	0	0	Rpsa
0	0.325923	0.65	0.523	0	0	Canx
0	0.324697	0.767	0.622	0	0	Rpl15
0	0.324669	0.731	0.58	0	0	Srsf3
0	0.321337	0.978	0.865	0	0	Rpl41
0	0.309187	0.384	0.184	0	0	Hn1
0	0.298749	0.898	0.769	0	0	Rpl36
0	0.296438	0.727	0.574	0	0	H2afz
0	0.285993	0.365	0.148	0	0	Cd83
0	0.278726	0.91	0.776	0	0	Rpl38
0	0.258289	0.942	0.819	0	0	Rpl24
5.52e-307	0.372854	0.297	0.176	1.06e-302	0	Tmem219
4.58e-304	0.365506	0.503	0.376	8.81e-300	0	Ppp1ca
1.45e-302	0.364559	0.442	0.307	2.79e-298	0	Arpc5
2.06e-302	0.347487	0.546	0.416	3.97e-298	0	Bcap31
4.96e-301	0.369145	0.417	0.29	9.53e-297	0	Stx7
3.7e-298	0.357016	0.361	0.234	7.12e-294	0	Aup1
6.05e-298	0.378645	0.353	0.225	1.16e-293	0	Rock2
5.94e-296	0.269992	0.892	0.722	1.14e-291	0	Sat1
4.96e-295	0.368957	0.285	0.168	9.53e-291	0	Commd7
1.8e-294	0.365484	0.371	0.245	3.45e-290	0	Wdr26
1.74e-293	0.363766	0.291	0.174	3.34e-289	0	Snx2
2.02e-293	0.344889	0.331	0.204	3.88e-289	0	Pcf11
6.74e-293	0.365996	0.577	0.434	1.3e-288	0	Tmem176a
7.08e-293	0.406654	0.38	0.247	1.36e-288	0	Arrdc3
1.24e-291	0.360062	0.319	0.197	2.38e-287	0	Nipa2
1.58e-291	0.358541	0.356	0.23	3.04e-287	0	Ep300
1.46e-285	0.369745	0.269	0.155	2.81e-281	0	Rap2a
2.84e-284	0.340219	0.25	0.139	5.47e-280	0	A230046K03Rik
4.31e-284	0.360224	0.413	0.288	8.3e-280	0	M6pr
4.83e-282	0.339917	0.472	0.347	9.3e-278	0	Fuca1
4.64e-281	0.362575	0.272	0.159	8.93e-277	0	Ythdf2
1.47e-278	0.334923	0.359	0.234	2.82e-274	0	Chic2
2.3e-274	0.305628	0.606	0.479	4.42e-270	0	Rsrc2
2.21e-272	0.269274	0.803	0.673	4.26e-268	0	Pfdn5
1.7e-270	0.354858	0.267	0.156	3.26e-266	0	Bnip2
2.43e-270	0.37295	0.261	0.149	4.68e-266	0	Sall3
6.74e-270	0.358807	0.425	0.304	1.3e-265	0	G3bp2
3.41e-267	0.32469	0.287	0.172	6.55e-263	0	Fuca2
4.48e-265	0.307215	0.525	0.39	8.61e-261	0	Abca1
5.74e-265	0.360967	0.369	0.248	1.1e-260	0	Peli1
2.06e-263	0.27556	0.277	0.158	3.96e-259	0	Tmem63a
1.78e-261	0.401585	0.312	0.198	3.42e-257	0	Rgs3
2.02e-257	0.333576	0.523	0.404	3.89e-253	0	Ubl3
3.12e-256	0.3198	0.262	0.154	6e-252	0	Rnpep
4.01e-254	0.334632	0.567	0.455	7.72e-250	0	Mrpl52
4.69e-251	0.341589	0.298	0.187	9.02e-247	0	Taf6l
3.95e-248	0.332228	0.445	0.326	7.6e-244	0	Brd2
1.58e-246	0.324281	0.459	0.343	3.05e-242	0	Ddx6
7.79e-246	0.336989	0.348	0.236	1.5e-241	0	Adipor1
8.86e-246	0.272081	0.625	0.506	1.7e-241	0	Atp6ap2
4.2e-244	0.311451	0.509	0.394	8.08e-240	0	Ddost
6.86e-242	0.302764	0.411	0.293	1.32e-237	0	Srsf6
2.92e-241	0.3067	0.253	0.147	5.62e-237	0	Lpcat1
2.45e-237	0.330192	0.583	0.471	4.71e-233	0	Pik3r1
5.17e-237	0.325765	0.45	0.337	9.94e-233	0	Iscu
3.19e-235	0.318587	0.293	0.184	6.14e-231	0	Gls
1.32e-234	0.314582	0.265	0.163	2.55e-230	0	Usf1
7.72e-234	0.329621	0.264	0.16	1.48e-229	0	Zswim6
4.13e-233	0.259116	0.52	0.398	7.95e-229	0	Mycbp2
2.56e-230	0.319905	0.346	0.238	4.93e-226	0	Aars
6.13e-230	0.28584	0.251	0.149	1.18e-225	0	Pan3
6.8e-230	0.278239	0.256	0.152	1.31e-225	0	Sun2
5.37e-226	0.312654	0.27	0.169	1.03e-221	0	Akr1b3
6.57e-226	0.287254	0.329	0.218	1.26e-221	0	Ssbp4
4.24e-223	0.336261	0.379	0.273	8.15e-219	0	Gspt1
1.09e-222	0.308524	0.465	0.357	2.1e-218	0	Tmed3
3.36e-222	0.308037	0.343	0.234	6.46e-218	0	Cr1l
9.49e-222	0.290505	0.583	0.479	1.83e-217	0	Cltc
1.98e-221	0.315606	0.385	0.278	3.81e-217	0	Dnajb11
8.93e-221	0.324364	0.392	0.287	1.72e-216	0	Cops4
9.19e-220	0.286926	0.508	0.388	1.77e-215	0	P4ha1
2.98e-219	0.264948	0.259	0.157	5.74e-215	0	Tap2
2.83e-218	0.302626	0.275	0.173	5.44e-214	0	Tmem135
3.98e-218	0.322976	0.26	0.162	7.66e-214	0	Elf2
2.95e-217	0.305475	0.342	0.236	5.67e-213	0	Plod1
4.94e-216	0.265719	0.61	0.499	9.49e-212	0	Nptn
1.16e-214	0.296087	0.273	0.171	2.22e-210	0	Cmtm3
1.43e-212	0.281363	0.305	0.2	2.74e-208	0	Pld3
2.75e-212	0.294542	0.295	0.194	5.28e-208	0	Hnrnpul1
3.64e-212	0.282016	0.534	0.425	7e-208	0	Eif3f
1.19e-210	0.272108	0.588	0.481	2.29e-206	0	Fkbp2
9.66e-210	0.28897	0.261	0.162	1.86e-205	0	Tpp2
5.4e-209	0.25671	0.517	0.403	1.04e-204	0	Akr1a1
7e-209	0.305369	0.304	0.204	1.35e-204	0	Dguok
1.93e-208	0.28594	0.51	0.408	3.72e-204	0	Ergic3
1.75e-207	0.270002	0.346	0.237	3.37e-203	0	Asap1
2.34e-206	0.289121	0.286	0.186	4.5e-202	0	Dhx9
6.1e-205	0.260165	0.468	0.358	1.17e-200	0	Hnrnpa0
1.28e-200	0.301036	0.259	0.165	2.45e-196	0	Arf6
2.04e-198	0.294359	0.251	0.158	3.93e-194	0	Ppp1r21
6.85e-198	0.302454	0.453	0.353	1.32e-193	0	Snx6
1.3e-196	0.298239	0.336	0.233	2.49e-192	0	Abhd6
2.9e-195	0.29606	0.285	0.189	5.58e-191	0	Usp8
8.59e-194	0.312985	0.269	0.175	1.65e-189	0	Snrpb2
1.74e-192	0.271913	0.337	0.235	3.35e-188	0	Mafg
1.79e-192	0.287377	0.319	0.221	3.45e-188	0	Lman2
8.67e-190	0.296911	0.384	0.282	1.67e-185	0	Atp2b1
7.45e-189	0.255717	0.4	0.292	1.43e-184	0	Chd2
9.91e-189	0.292849	0.391	0.293	1.91e-184	0	Tex261
1.52e-188	0.253476	0.378	0.27	2.92e-184	0	Camk2d
1.68e-188	0.304497	0.383	0.284	3.23e-184	0	Vkorc1
4.46e-187	0.301886	0.314	0.219	8.59e-183	0	Serp1
3.63e-186	0.265339	0.317	0.215	6.98e-182	0	Foxn3
5.84e-186	0.286281	0.399	0.3	1.12e-181	0	Slc50a1
4.94e-185	0.274696	0.423	0.32	9.51e-181	0	Jak1
6.11e-185	0.274608	0.445	0.345	1.17e-180	0	Sec11a
7.72e-183	0.263135	0.528	0.427	1.49e-178	0	Tpp1
9.05e-183	0.287515	0.255	0.165	1.74e-178	0	Clint1
1.82e-182	0.282984	0.492	0.395	3.5e-178	0	Pak2
5.56e-182	0.277211	0.264	0.173	1.07e-177	0	Stt3a
2.66e-181	0.285277	0.255	0.167	5.12e-177	0	Wtap
5.59e-178	0.268275	0.366	0.27	1.08e-173	0	Rnh1
3.4e-177	0.282238	0.374	0.272	6.54e-173	0	Tnfaip8
1.2e-176	0.277548	0.253	0.165	2.31e-172	0	Atg5
2.75e-176	0.278012	0.443	0.353	5.29e-172	0	Arl1
3.6e-176	0.31188	0.359	0.263	6.92e-172	0	Magt1
2.2e-175	0.257468	0.26	0.171	4.23e-171	0	Atp6v0a2
1.91e-174	0.283267	0.322	0.229	3.68e-170	0	Sgce
4.84e-174	0.281238	0.324	0.23	9.3e-170	0	Pum2
1.48e-173	0.287655	0.257	0.17	2.85e-169	0	Dram2
2.65e-172	0.273797	0.443	0.349	5.1e-168	0	P4hb
5.11e-171	0.286024	0.256	0.17	9.83e-167	0	9530068E07Rik
1.04e-168	0.265864	0.442	0.349	2e-164	0	Derl1
2.48e-167	0.27879	0.304	0.217	4.77e-163	0	Rpl7l1
1.5e-166	0.278529	0.454	0.361	2.89e-162	0	Irf2bp2
8.61e-166	0.279596	0.446	0.353	1.66e-161	0	Nsa2
1.12e-162	0.274811	0.273	0.186	2.15e-158	0	Aga
2.97e-162	0.272296	0.32	0.228	5.71e-158	0	Zfp292
1.26e-161	0.274166	0.288	0.201	2.42e-157	0	Kat6a
1.57e-161	0.266279	0.365	0.275	3.03e-157	0	Cul1
6.99e-157	0.269724	0.401	0.317	1.34e-152	0	Polr2e
4.82e-145	0.263193	0.263	0.183	9.26e-141	0	Vps4b
5.8e-144	0.254772	0.396	0.313	1.11e-139	0	Usf2
7.64e-143	0.252089	0.347	0.263	1.47e-138	0	Rab11a
8.49e-141	0.252394	0.309	0.229	1.63e-136	0	Pitpna
1.31e-140	0.263752	0.376	0.294	2.51e-136	0	Cggbp1
1.14e-136	0.250062	0.259	0.182	2.19e-132	0	Atp6v1c1
5.58e-113	0.255175	0.384	0.314	1.07e-108	0	Vgll4
1.62e-23	0.487388	0.373	0.363	3.12e-19	0	Gadd45g
0	2.57054	0.996	0.334	0	1	Mfge8
0	2.51551	0.999	0.284	0	1	Cspg5
0	2.38448	0.999	0.38	0	1	Htra1
0	2.36558	1	0.434	0	1	Aldoc
0	2.36009	0.98	0.254	0	1	Dclk1
0	2.35722	0.952	0.188	0	1	Fjx1
0	2.28294	0.998	0.459	0	1	Prdx6
0	2.22224	1	0.488	0	1	Slc1a2
0	2.17864	0.999	0.439	0	1	Ptn
0	2.17371	1	0.403	0	1	Plpp3
0	2.14604	0.995	0.434	0	1	Gstm5
0	2.14198	1	0.464	0	1	Mt3
0	2.12017	0.983	0.243	0	1	Cxcl14
0	2.08246	0.761	0.107	0	1	Hopx
0	2.06014	1	0.8	0	1	Mt1
0	2.05628	0.982	0.269	0	1	Scg3
0	2.0554	0.994	0.357	0	1	S1pr1
0	2.04722	0.999	0.565	0	1	Slc1a3
0	2.00922	0.976	0.358	0	1	Msmo1
0	1.97781	0.909	0.215	0	1	Pantr1
0	1.97534	0.907	0.274	0	1	Mgll
0	1.97484	0.984	0.445	0	1	Tspan7
0	1.94168	0.91	0.189	0	1	Kcnk1
0	1.9269	0.999	0.344	0	1	Gpr37l1
0	1.91756	0.991	0.286	0	1	F3
0	1.91576	0.98	0.333	0	1	Gstm1
0	1.90545	0.867	0.153	0	1	Id4
0	1.89663	0.987	0.349	0	1	Mt2
0	1.87091	0.954	0.255	0	1	Luzp2
0	1.85732	0.977	0.3	0	1	Gpm6a
0	1.85246	0.835	0.105	0	1	Chst2
0	1.85137	0.998	0.455	0	1	Clu
0	1.82211	0.93	0.23	0	1	Gnao1
0	1.81732	0.888	0.166	0	1	Slco1c1
0	1.80576	0.919	0.202	0	1	Fam107a
0	1.80523	0.704	0.145	0	1	Hes5
0	1.80402	0.903	0.172	0	1	Rorb
0	1.79596	0.944	0.293	0	1	Fermt2
0	1.79455	0.81	0.105	0	1	Rgcc
0	1.76846	0.935	0.284	0	1	Pmm1
0	1.74477	0.745	0.057	0	1	Lhx2
0	1.7443	0.99	0.28	0	1	Cldn10
0	1.7298	0.909	0.217	0	1	Sox9
0	1.70588	0.996	0.31	0	1	Gja1
0	1.70192	0.993	0.32	0	1	Bcan
0	1.69467	0.805	0.117	0	1	Lix1
0	1.65503	0.88	0.251	0	1	Ugp2
0	1.65165	0.897	0.219	0	1	Sox2
0	1.65095	0.897	0.2	0	1	Btbd17
0	1.64777	0.995	0.368	0	1	Acsl3
0	1.64525	0.873	0.189	0	1	Tst
0	1.62975	0.765	0.104	0	1	Ddah1
0	1.62507	0.937	0.256	0	1	Enho
0	1.6072	1	0.475	0	1	Atp1a2
0	1.60557	0.99	0.309	0	1	Ptprz1
0	1.60332	0.963	0.384	0	1	Id2
0	1.59558	1	0.846	0	1	Apoe
0	1.58252	0.976	0.378	0	1	Fabp5
0	1.56766	0.891	0.2	0	1	Acsbg1
0	1.54067	1	0.939	0	1	Ckb
0	1.5389	0.971	0.332	0	1	Tubb2b
0	1.5379	0.938	0.345	0	1	S100a1
0	1.51828	0.981	0.329	0	1	Ttyh1
0	1.51581	0.759	0.119	0	1	Fzd2
0	1.5034	0.785	0.145	0	1	Fam181b
0	1.4915	0.958	0.271	0	1	Nrxn1
0	1.48553	0.795	0.186	0	1	Hmgn3
0	1.48165	0.606	0.046	0	1	Ppp1r3g
0	1.47939	0.996	0.426	0	1	Prnp
0	1.47456	0.932	0.397	0	1	Glud1
0	1.47006	0.784	0.184	0	1	Slc9a3r1
0	1.46759	0.93	0.218	0	1	Ntm
0	1.46113	0.883	0.227	0	1	Gria2
0	1.45903	0.837	0.223	0	1	Smpdl3a
0	1.44949	0.912	0.214	0	1	Tril
0	1.44789	0.898	0.265	0	1	Asrgl1
0	1.44583	0.757	0.174	0	1	Cml1
0	1.44354	0.991	0.415	0	1	Ndrg2
0	1.4369	0.751	0.127	0	1	Ezr
0	1.43394	0.708	0.112	0	1	Scrg1
0	1.43116	0.937	0.233	0	1	Aqp4
0	1.43048	0.776	0.189	0	1	Fabp7
0	1.42954	0.968	0.301	0	1	Chchd10
0	1.41968	0.735	0.125	0	1	Atp1b1
0	1.41863	0.891	0.212	0	1	Mmd2
0	1.41731	0.986	0.301	0	1	Pla2g7
0	1.41254	0.758	0.175	0	1	Idi1
0	1.4106	0.767	0.17	0	1	Slc25a18
0	1.40752	0.824	0.209	0	1	Vegfa
0	1.40161	0.929	0.238	0	1	Lsamp
0	1.39486	0.889	0.359	0	1	Cadm1
0	1.39325	0.989	0.395	0	1	Cpe
0	1.38942	0.823	0.21	0	1	Eva1a
0	1.38477	0.782	0.169	0	1	Tagln3
0	1.38364	0.771	0.193	0	1	Hmgcr
0	1.3761	0.82	0.188	0	1	S100b
0	1.37045	0.983	0.314	0	1	Ntsr2
0	1.36971	0.659	0.075	0	1	Rgs20
0	1.36636	0.77	0.143	0	1	Prex2
0	1.35914	0.802	0.165	0	1	Gabrb1
0	1.35288	0.561	0.168	0	1	Id3
0	1.35136	0.705	0.107	0	1	Dbx2
0	1.35073	0.892	0.219	0	1	Gjb6
0	1.34648	0.947	0.3	0	1	Ntrk2
0	1.34535	0.796	0.24	0	1	Hmgcs1
0	1.32986	0.908	0.424	0	1	Tubb2a
0	1.32603	0.555	0.037	0	1	Hapln1
0	1.32244	0.841	0.181	0	1	Timp4
0	1.31904	0.871	0.271	0	1	S100a16
0	1.31441	0.914	0.245	0	1	Acsl6
0	1.31088	0.521	0.041	0	1	St6galnac5
0	1.30027	0.998	0.443	0	1	Sparcl1
0	1.29784	0.702	0.143	0	1	Slc7a11
0	1.2902	0.976	0.314	0	1	Atp1b2
0	1.28732	0.715	0.153	0	1	Fbxo2
0	1.28703	0.559	0.065	0	1	Dio2
0	1.27987	0.999	0.872	0	1	Glul
0	1.27906	0.724	0.165	0	1	Lxn
0	1.2682	0.858	0.366	0	1	S100a13
0	1.2676	0.73	0.163	0	1	Adk
0	1.26618	0.872	0.332	0	1	Ccdc88a
0	1.26586	0.738	0.172	0	1	Fam171b
0	1.25759	0.763	0.209	0	1	Mras
0	1.25558	0.865	0.221	0	1	Fgfr3
0	1.25526	0.796	0.177	0	1	Tlcd1
0	1.25427	0.826	0.283	0	1	Hacd2
0	1.24879	0.63	0.124	0	1	Oaf
0	1.24734	0.876	0.267	0	1	Hepacam
0	1.24304	0.907	0.269	0	1	Gm3764
0	1.23816	0.844	0.239	0	1	Sdc4
0	1.23531	0.74	0.159	0	1	Cntfr
0	1.23459	0.739	0.272	0	1	Thrsp
0	1.22804	0.702	0.137	0	1	Slc15a2
0	1.22734	0.857	0.393	0	1	Camk2n1
0	1.22442	0.734	0.17	0	1	Pcdh10
0	1.22033	0.841	0.276	0	1	Agpat5
0	1.20605	0.657	0.138	0	1	Mageh1
0	1.19023	0.53	0.069	0	1	Rmst
0	1.18119	0.673	0.154	0	1	Fdft1
0	1.17877	0.974	0.615	0	1	Slc25a4
0	1.17425	0.737	0.188	0	1	Cadm2
0	1.17396	0.733	0.19	0	1	Pou3f3
0	1.1723	0.824	0.228	0	1	Tmem47
0	1.17029	0.561	0.09	0	1	Cbr3
0	1.16577	0.889	0.246	0	1	Slc7a10
0	1.16522	0.647	0.113	0	1	Grin2c
0	1.16228	0.757	0.251	0	1	Il18
0	1.1606	0.877	0.419	0	1	Mid1ip1
0	1.15844	0.839	0.275	0	1	Appl2
0	1.15824	0.845	0.286	0	1	Msi2
0	1.155	0.76	0.184	0	1	Slc27a1
0	1.15184	0.78	0.259	0	1	1110001J03Rik
0	1.1507	0.805	0.214	0	1	Timp3
0	1.13914	0.778	0.185	0	1	Mlc1
0	1.13435	0.698	0.154	0	1	Slc38a3
0	1.1234	0.924	0.551	0	1	Cox5a
0	1.11415	0.712	0.174	0	1	Cdh2
0	1.11116	0.994	0.842	0	1	Gapdh
0	1.10668	0.969	0.663	0	1	Prdx1
0	1.10496	0.55	0.135	0	1	Igfbp2
0	1.10472	0.918	0.295	0	1	Slc6a1
0	1.09001	0.895	0.438	0	1	Grina
0	1.08722	0.692	0.162	0	1	Vcam1
0	1.08694	0.661	0.178	0	1	Insig1
0	1.08679	0.64	0.168	0	1	Crot
0	1.08147	0.592	0.099	0	1	AI464131
0	1.07795	0.549	0.091	0	1	2900052N01Rik
0	1.07756	0.653	0.148	0	1	Pygb
0	1.07674	0.476	0.05	0	1	Dkk3
0	1.07384	0.568	0.101	0	1	Grm3
0	1.07361	0.998	0.681	0	1	Dbi
0	1.06932	0.71	0.16	0	1	Sfxn5
0	1.06574	0.607	0.115	0	1	Lcat
0	1.06271	0.598	0.16	0	1	Naaa
0	1.06244	0.668	0.133	0	1	Gpc5
0	1.06235	0.751	0.203	0	1	Abhd3
0	1.06071	0.507	0.068	0	1	Gas1
0	1.05805	0.889	0.219	0	1	Nkain4
0	1.04934	0.593	0.121	0	1	Sqle
0	1.04666	0.578	0.108	0	1	Slc1a4
0	1.04628	0.648	0.153	0	1	Chst1
0	1.04512	0.617	0.118	0	1	Aldh1l1
0	1.04255	0.627	0.139	0	1	Crip2
0	1.04114	0.778	0.242	0	1	Shisa4
0	1.04058	0.634	0.128	0	1	Trim9
0	1.0372	0.878	0.438	0	1	Ndufa12
0	1.03637	0.962	0.283	0	1	Slc4a4
0	1.03526	0.929	0.531	0	1	Ndufs5
0	1.03518	0.811	0.271	0	1	Fam213a
0	1.03361	0.649	0.141	0	1	Fut9
0	1.03354	0.873	0.448	0	1	Phgdh
0	1.03302	0.616	0.123	0	1	Pou3f2
0	1.03055	0.692	0.202	0	1	Klf9
0	1.03	0.817	0.341	0	1	Eno1
0	1.02793	0.977	0.724	0	1	Ldhb
0	1.02638	0.682	0.19	0	1	Cnn3
0	1.02542	0.572	0.118	0	1	Dbp
0	1.02485	0.712	0.243	0	1	Add3
0	1.02444	0.679	0.147	0	1	Phkg1
0	1.02151	0.556	0.099	0	1	Nr1d1
0	1.01951	0.696	0.236	0	1	Cpeb4
0	1.01933	0.599	0.156	0	1	Cyp51
0	1.01315	0.536	0.11	0	1	Hsd11b1
0	1.01286	0.6	0.108	0	1	Rfx4
0	1.01269	0.525	0.103	0	1	Nr2f1
0	1.01086	0.561	0.097	0	1	Slitrk2
0	1.01041	0.587	0.115	0	1	Ncan
0	1.00903	0.798	0.298	0	1	Ahcyl1
0	1.00394	0.658	0.156	0	1	Dtna
0	1.00076	0.8	0.355	0	1	Suclg1
0	0.997599	0.809	0.205	0	1	Ednrb
0	0.996731	0.736	0.235	0	1	Metrn
0	0.994336	0.461	0.045	0	1	Gldc
0	0.991758	0.925	0.429	0	1	Sepw1
0	0.989935	0.969	0.371	0	1	Gpm6b
0	0.989457	0.521	0.081	0	1	Nim1k
0	0.987852	0.768	0.243	0	1	Phyhipl
0	0.986849	0.872	0.334	0	1	Ramp1
0	0.986607	0.608	0.155	0	1	Rasa2
0	0.985975	0.553	0.113	0	1	Polr3h
0	0.979952	0.881	0.274	0	1	Fxyd1
0	0.979675	0.754	0.206	0	1	Pfn2
0	0.974433	0.439	0.042	0	1	Scara3
0	0.972431	0.805	0.234	0	1	Slc39a12
0	0.967237	0.836	0.269	0	1	Cmtm5
0	0.965452	0.545	0.103	0	1	Eps8
0	0.963465	0.45	0.058	0	1	Fam13c
0	0.962164	0.56	0.104	0	1	Cbs
0	0.961542	0.567	0.143	0	1	Psph
0	0.960717	0.624	0.169	0	1	Omg
0	0.960552	0.646	0.214	0	1	Rab9
0	0.956022	0.705	0.232	0	1	Paqr7
0	0.950496	0.96	0.691	0	1	Ndufc2
0	0.94929	0.707	0.245	0	1	Ttyh3
0	0.94905	0.612	0.194	0	1	Fdps
0	0.947635	0.665	0.181	0	1	Sash1
0	0.944237	0.903	0.457	0	1	Zbtb20
0	0.940714	0.655	0.219	0	1	Oat
0	0.94039	0.522	0.11	0	1	Hlf
0	0.940253	0.589	0.127	0	1	Myo10
0	0.933769	0.925	0.568	0	1	Ndufb9
0	0.932277	0.442	0.045	0	1	Ephx2
0	0.928624	0.574	0.136	0	1	Nrxn2
0	0.926198	0.531	0.1	0	1	Ctnnd2
0	0.924113	0.415	0.048	0	1	Gm11627
0	0.923314	0.529	0.102	0	1	Fgfr1
0	0.920982	0.463	0.058	0	1	Ngef
0	0.914731	0.578	0.117	0	1	Gabrg1
0	0.914614	0.6	0.17	0	1	Elovl5
0	0.913414	0.383	0.026	0	1	Emx2
0	0.91236	0.558	0.113	0	1	Entpd2
0	0.908397	0.646	0.217	0	1	Eci1
0	0.904169	0.961	0.653	0	1	Tsc22d4
0	0.902072	0.477	0.082	0	1	Mir124-2hg
0	0.901868	0.553	0.113	0	1	Prodh
0	0.901621	0.821	0.46	0	1	Bmyc
0	0.901485	0.6	0.16	0	1	Clmn
0	0.900228	0.748	0.305	0	1	Ddt
0	0.898036	0.695	0.275	0	1	Lmo4
0	0.897359	0.944	0.627	0	1	Tcf4
0	0.896714	0.991	0.822	0	1	Cox8a
0	0.895139	0.59	0.13	0	1	Nrcam
0	0.894753	0.601	0.143	0	1	Mtss1l
0	0.893197	0.341	0.022	0	1	Chrdl1
0	0.893009	0.676	0.274	0	1	Lrrc58
0	0.890491	0.612	0.185	0	1	Hrsp12
0	0.887445	0.479	0.076	0	1	Ppp2r2b
0	0.884113	0.854	0.373	0	1	Ank2
0	0.882067	0.516	0.11	0	1	Lppos
0	0.872197	0.807	0.402	0	1	Tpi1
0	0.870912	0.573	0.122	0	1	S100a6
0	0.865493	0.559	0.138	0	1	Phactr3
0	0.863557	0.6	0.154	0	1	Paqr8
0	0.863229	0.711	0.235	0	1	Cystm1
0	0.862058	0.533	0.143	0	1	Ift27
0	0.857078	0.545	0.124	0	1	Dlgap1
0	0.856379	0.645	0.184	0	1	Auts2
0	0.855129	0.696	0.25	0	1	Leng8
0	0.85454	0.541	0.137	0	1	Aldh7a1
0	0.854243	0.747	0.223	0	1	Nfib
0	0.853791	0.556	0.121	0	1	Pfkm
0	0.851174	0.941	0.677	0	1	Slc25a3
0	0.850104	0.502	0.097	0	1	Mfsd2a
0	0.849751	0.939	0.639	0	1	Aldoa
0	0.849058	0.539	0.146	0	1	Sc5d
0	0.846927	0.606	0.171	0	1	Prkcdbp
0	0.846197	0.495	0.093	0	1	Kbtbd11
0	0.845823	0.628	0.205	0	1	Hacd3
0	0.842762	0.877	0.509	0	1	Atp5o
0	0.83834	0.514	0.109	0	1	Sdc2
0	0.837989	0.733	0.268	0	1	Myo6
0	0.832878	0.377	0.041	0	1	Sox21
0	0.832375	0.561	0.174	0	1	Zfyve21
0	0.831841	0.593	0.128	0	1	Rbp1
0	0.831685	0.586	0.175	0	1	Pik3ip1
0	0.830333	0.546	0.151	0	1	Fasn
0	0.828868	0.459	0.084	0	1	Lgalsl
0	0.828293	0.554	0.14	0	1	Trps1
0	0.82739	0.441	0.076	0	1	Spry2
0	0.823429	0.503	0.11	0	1	Npas3
0	0.821942	0.689	0.287	0	1	Sod2
0	0.819916	0.655	0.247	0	1	Tprkb
0	0.819246	0.505	0.104	0	1	Kcnn2
0	0.815909	0.421	0.063	0	1	Fgfrl1
0	0.815534	0.395	0.046	0	1	Mfap3l
0	0.814359	0.449	0.082	0	1	Gramd3
0	0.813866	0.82	0.427	0	1	Spag9
0	0.81382	0.499	0.128	0	1	1190005I06Rik
0	0.813494	0.439	0.063	0	1	Foxg1
0	0.810308	0.462	0.098	0	1	Acss2
0	0.809846	0.513	0.105	0	1	Plcd4
0	0.809037	0.394	0.053	0	1	Lgr4
0	0.808665	0.563	0.189	0	1	Gng12
0	0.808391	0.732	0.347	0	1	Uqcrfs1
0	0.808102	0.491	0.121	0	1	Alcam
0	0.807018	0.623	0.235	0	1	Acadl
0	0.806642	0.458	0.109	0	1	Dhcr7
0	0.806321	0.263	0.033	0	1	Pde10a
0	0.806215	0.681	0.291	0	1	Pgp
0	0.80371	0.592	0.145	0	1	Tnik
0	0.801869	0.549	0.142	0	1	Slc41a1
0	0.799864	0.483	0.14	0	1	Hes1
0	0.796604	0.591	0.161	0	1	Rgma
0	0.796441	0.412	0.065	0	1	Ppp1r3c
0	0.793047	0.609	0.228	0	1	Eci2
0	0.791598	0.684	0.315	0	1	Dhrs7
0	0.790534	0.514	0.124	0	1	Pgm2
0	0.789441	0.566	0.149	0	1	Enah
0	0.786863	0.627	0.111	0	1	Meis2
0	0.785867	0.39	0.066	0	1	Prelp
0	0.78501	0.702	0.321	0	1	Pnkd
0	0.784279	0.493	0.106	0	1	Pcdh7
0	0.780688	0.626	0.205	0	1	Srebf1
0	0.778582	0.876	0.54	0	1	Ndufb10
0	0.778269	0.884	0.516	0	1	Tspan3
0	0.777236	0.488	0.126	0	1	Sesn3
0	0.775857	0.659	0.246	0	1	Soat1
0	0.774965	0.946	0.671	0	1	Atp5j
0	0.773704	0.392	0.059	0	1	Abcb9
0	0.773669	0.841	0.482	0	1	2010107E04Rik
0	0.773502	0.339	0.036	0	1	Ddit4l
0	0.773476	0.807	0.423	0	1	Atp5g3
0	0.771392	0.999	0.985	0	1	Malat1
0	0.771047	0.537	0.167	0	1	Cs
0	0.771031	0.445	0.108	0	1	Akt2
0	0.770709	0.479	0.118	0	1	Hspa2
0	0.770401	0.444	0.097	0	1	Nrarp
0	0.770312	0.499	0.103	0	1	Arhgef26
0	0.767321	0.342	0.045	0	1	Kcnk2
0	0.767115	0.543	0.162	0	1	Lfng
0	0.765332	0.399	0.07	0	1	Mvd
0	0.765242	0.901	0.539	0	1	Uqcr10
0	0.763887	0.757	0.361	0	1	Cisd1
0	0.763422	0.46	0.121	0	1	Acyp2
0	0.762034	0.435	0.078	0	1	Gm266
0	0.754688	0.978	0.769	0	1	Cox7c
0	0.75011	0.552	0.161	0	1	Acaa2
0	0.748815	0.459	0.104	0	1	Vcl
0	0.74722	0.741	0.339	0	1	Rcn2
0	0.746173	0.538	0.189	0	1	Gclm
0	0.746143	0.371	0.056	0	1	Tnfrsf19
0	0.744791	0.922	0.588	0	1	Uqcr11
0	0.742684	0.479	0.109	0	1	Serpinh1
0	0.741832	0.464	0.11	0	1	Pfkp
0	0.741738	0.822	0.489	0	1	Ndufb4
0	0.740426	0.402	0.066	0	1	Cyp4f15
0	0.738208	0.394	0.06	0	1	Csdc2
0	0.737675	0.545	0.175	0	1	Dag1
0	0.736914	0.4	0.152	0	1	Nupr1
0	0.736818	0.708	0.345	0	1	Vdac1
0	0.736485	0.388	0.067	0	1	Ppargc1a
0	0.736299	0.4	0.069	0	1	Slc30a10
0	0.736056	0.806	0.43	0	1	Atp5k
0	0.735292	0.757	0.376	0	1	Ndufb2
0	0.735285	0.365	0.051	0	1	Pax6
0	0.733214	0.406	0.073	0	1	Bhlhe40
0	0.733126	0.536	0.14	0	1	Map2
0	0.729866	0.406	0.074	0	1	E130114P18Rik
0	0.729288	0.443	0.111	0	1	Rora
0	0.728359	0.465	0.104	0	1	Rapgef3
0	0.728217	0.908	0.578	0	1	Tecr
0	0.726734	0.464	0.124	0	1	Sfxn1
0	0.726709	0.968	0.758	0	1	Calm1
0	0.724628	0.562	0.192	0	1	Anxa5
0	0.723482	0.731	0.354	0	1	Sdf2
0	0.72324	0.401	0.069	0	1	Fmn2
0	0.722832	0.452	0.106	0	1	Cdh10
0	0.72238	0.355	0.044	0	1	Dab1
0	0.721974	0.369	0.056	0	1	Slc13a5
0	0.721047	0.558	0.138	0	1	Dmd
0	0.720716	0.413	0.091	0	1	Dner
0	0.720579	0.316	0.045	0	1	Cyr61
0	0.719913	0.93	0.637	0	1	Cox5b
0	0.719783	0.572	0.214	0	1	Phyh
0	0.718125	0.75	0.405	0	1	Cycs
0	0.717737	0.305	0.021	0	1	Lmcd1
0	0.716324	0.783	0.422	0	1	Ndufa5
0	0.716056	0.409	0.074	0	1	Bmpr1b
0	0.715615	0.837	0.279	0	1	Csrp1
0	0.711249	0.8	0.431	0	1	Ndufc1
0	0.710633	0.518	0.174	0	1	Tlr3
0	0.709145	0.545	0.174	0	1	2310022B05Rik
0	0.708443	0.67	0.258	0	1	Aldh2
0	0.708159	0.427	0.099	0	1	St3gal4
0	0.707914	0.423	0.085	0	1	Cyp2d22
0	0.707872	0.459	0.12	0	1	Slc25a33
0	0.707614	0.418	0.084	0	1	Sgip1
0	0.706807	0.335	0.04	0	1	Gpc6
0	0.706744	0.683	0.31	0	1	Aco2
0	0.70533	0.394	0.076	0	1	Cpne2
0	0.703367	0.984	0.767	0	1	Cd63
0	0.699933	0.416	0.102	0	1	Pyurf
0	0.698055	0.326	0.036	0	1	Ndp
0	0.696385	0.747	0.418	0	1	Ndufa8
0	0.695897	0.558	0.195	0	1	Por
0	0.695165	0.334	0.041	0	1	Gli3
0	0.694679	0.775	0.37	0	1	Ogt
0	0.694023	0.426	0.084	0	1	Fam20a
0	0.693541	0.675	0.315	0	1	Hadhb
0	0.693464	0.747	0.404	0	1	Ndufv2
0	0.691525	0.393	0.086	0	1	Hbegf
0	0.690913	0.388	0.069	0	1	Fndc4
0	0.689381	0.704	0.36	0	1	Gpi1
0	0.687622	0.713	0.352	0	1	Etfb
0	0.687464	0.432	0.117	0	1	Gm14964
0	0.684653	0.638	0.216	0	1	Pbx1
0	0.684372	0.883	0.555	0	1	Cox7b
0	0.683605	0.532	0.154	0	1	Cyp2j6
0	0.68295	0.474	0.131	0	1	Tuba4a
0	0.682607	0.472	0.145	0	1	Gcsh
0	0.68238	0.457	0.14	0	1	Pmvk
0	0.681829	0.426	0.105	0	1	Fbxo44
0	0.681721	0.352	0.065	0	1	Cox10
0	0.680878	0.957	0.701	0	1	Ndufa4
0	0.679539	0.832	0.263	0	1	Fez1
0	0.677707	0.451	0.123	0	1	Agl
0	0.676348	0.904	0.634	0	1	Mpc1
0	0.674944	0.559	0.16	0	1	Syne1
0	0.673434	0.55	0.174	0	1	Psat1
0	0.666913	0.723	0.41	0	1	Snx3
0	0.666095	0.927	0.66	0	1	Arhgap5
0	0.665857	0.367	0.057	0	1	Pdgfrb
0	0.664757	0.347	0.072	0	1	Apln
0	0.664756	0.633	0.271	0	1	Gabbr1
0	0.664591	0.534	0.214	0	1	Glrx2
0	0.664175	0.618	0.203	0	1	Ddhd1
0	0.662564	0.466	0.145	0	1	Ikbip
0	0.661483	0.308	0.028	0	1	Nr2e1
0	0.657832	0.829	0.461	0	1	Usmg5
0	0.657122	0.689	0.354	0	1	Cyc1
0	0.656801	0.633	0.238	0	1	Nedd4
0	0.656035	0.423	0.112	0	1	Lrrc4b
0	0.654619	0.354	0.068	0	1	Dhcr24
0	0.653494	0.356	0.079	0	1	G0s2
0	0.652779	0.371	0.078	0	1	Kcna2
0	0.652269	0.475	0.139	0	1	Mfn1
0	0.652143	0.393	0.088	0	1	Wasf3
0	0.651632	0.491	0.155	0	1	Snhg20
0	0.649665	0.868	0.553	0	1	Smdt1
0	0.649308	0.397	0.094	0	1	Srgap3
0	0.646044	0.867	0.567	0	1	Atp5d
0	0.645186	0.386	0.094	0	1	4933431E20Rik
0	0.644245	0.848	0.471	0	1	Pnisr
0	0.643938	0.417	0.116	0	1	Zcchc18
0	0.643928	0.454	0.123	0	1	Abat
0	0.64374	0.788	0.458	0	1	Mpc2
0	0.642236	0.385	0.089	0	1	Cry2
0	0.641515	0.51	0.164	0	1	Limch1
0	0.639312	0.857	0.501	0	1	Prdx2
0	0.637824	0.417	0.115	0	1	Fuom
0	0.636928	0.662	0.323	0	1	Ndufb6
0	0.634865	0.391	0.08	0	1	Sorcs2
0	0.630974	0.371	0.077	0	1	Lysmd2
0	0.630725	0.335	0.058	0	1	Slc7a2
0	0.630247	0.402	0.11	0	1	Hsdl2
0	0.629213	0.935	0.669	0	1	Atp5l
0	0.628791	0.568	0.194	0	1	4930402H24Rik
0	0.628341	0.831	0.331	0	1	Syt11
0	0.626868	0.46	0.153	0	1	Tiparp
0	0.62646	0.401	0.089	0	1	Lgi4
0	0.626249	0.512	0.195	0	1	Ckap5
0	0.62549	0.359	0.076	0	1	Klf15
0	0.624829	0.408	0.087	0	1	Caskin1
0	0.623643	0.362	0.07	0	1	Fgd6
0	0.621271	0.531	0.213	0	1	Tmem100
0	0.620606	0.611	0.29	0	1	Higd1a
0	0.618567	0.53	0.161	0	1	Utp14b
0	0.616927	0.446	0.132	0	1	Smpd2
0	0.615194	0.433	0.128	0	1	Nadk2
0	0.613662	0.911	0.64	0	1	Atp5j2
0	0.612991	0.981	0.82	0	1	Chchd2
0	0.612385	0.298	0.038	0	1	Gm13111
0	0.611768	0.496	0.193	0	1	Chchd3
0	0.611303	0.944	0.706	0	1	Atp5h
0	0.611228	0.38	0.09	0	1	Zfp428
0	0.610793	0.921	0.674	0	1	Cox6b1
0	0.610625	0.841	0.513	0	1	Mif
0	0.609991	0.458	0.159	0	1	Dgcr6
0	0.60908	0.465	0.173	0	1	Mcur1
0	0.608625	0.376	0.096	0	1	Mthfd2l
0	0.608494	0.801	0.474	0	1	1810037I17Rik
0	0.60724	0.267	0.036	0	1	Epha5
0	0.605927	0.336	0.061	0	1	Pxmp2
0	0.605908	0.507	0.202	0	1	Nudt3
0	0.605586	0.494	0.19	0	1	Fam162a
0	0.605048	0.359	0.081	0	1	Emp2
0	0.603072	0.38	0.103	0	1	Bicd1
0	0.603029	0.301	0.038	0	1	Baalc
0	0.602756	0.937	0.665	0	1	Ndufa13
0	0.602314	0.678	0.358	0	1	Pon2
0	0.601115	0.509	0.204	0	1	Hibadh
0	0.60091	0.813	0.521	0	1	Cd47
0	0.599822	0.622	0.262	0	1	Pitpnc1
0	0.599625	0.485	0.155	0	1	Wscd1
0	0.599502	0.775	0.479	0	1	Ndufb3
0	0.598914	0.379	0.103	0	1	9330159F19Rik
0	0.598652	0.303	0.051	0	1	AI854517
0	0.597063	0.478	0.169	0	1	Notch1
0	0.596295	0.335	0.071	0	1	Tmem246
0	0.595474	0.861	0.551	0	1	Uqcrq
0	0.595294	0.525	0.211	0	1	Ppp2r5a
0	0.591811	0.662	0.368	0	1	Sdhb
0	0.59152	0.872	0.63	0	1	Atp5f1
0	0.59138	0.451	0.137	0	1	Slc20a1
0	0.591071	0.759	0.458	0	1	Ndufs7
0	0.590632	0.376	0.102	0	1	Pcdh17
0	0.590602	0.787	0.496	0	1	Ndufab1
0	0.590494	0.753	0.424	0	1	Tkt
0	0.589612	0.349	0.081	0	1	Rftn2
0	0.589343	0.527	0.22	0	1	0610007P14Rik
0	0.589067	0.348	0.081	0	1	Capn2
0	0.587475	0.678	0.362	0	1	Nfia
0	0.58699	0.351	0.074	0	1	Apba2
0	0.586611	0.295	0.051	0	1	Cend1
0	0.586585	0.301	0.051	0	1	Pcdh1
0	0.586446	0.377	0.108	0	1	Nudt19
0	0.585852	0.349	0.072	0	1	Xylt1
0	0.585677	0.396	0.105	0	1	Plxnb1
0	0.584679	0.545	0.225	0	1	Arl3
0	0.582983	0.72	0.337	0	1	Tubb4b
0	0.582445	0.462	0.125	0	1	Cyp2j9
0	0.579978	0.712	0.375	0	1	Calm3
0	0.579829	0.598	0.247	0	1	Chpt1
0	0.579352	0.332	0.066	0	1	Gk
0	0.578293	0.486	0.19	0	1	Smpd1
0	0.577449	0.398	0.104	0	1	C130071C03Rik
0	0.577429	0.364	0.078	0	1	Mro
0	0.574092	0.344	0.081	0	1	Gpd2
0	0.573858	0.279	0.037	0	1	3110082J24Rik
0	0.573134	0.342	0.079	0	1	Rnd2
0	0.572936	0.748	0.47	0	1	Eif1b
0	0.572687	0.921	0.682	0	1	Atp5b
0	0.571681	0.313	0.06	0	1	Pdpn
0	0.571133	0.656	0.34	0	1	Mlf2
0	0.570835	0.823	0.558	0	1	Atp5c1
0	0.570808	0.782	0.512	0	1	Cyb5a
0	0.569723	0.347	0.099	0	1	Amer2
0	0.56931	0.901	0.608	0	1	Cox7a2
0	0.569142	0.541	0.215	0	1	Kidins220
0	0.568932	0.427	0.131	0	1	Daam2
0	0.566807	0.32	0.08	0	1	Acot1
0	0.56649	0.443	0.171	0	1	BC029214
0	0.566325	0.445	0.159	0	1	Ndufaf4
0	0.565982	0.368	0.11	0	1	Tank
0	0.564458	0.961	0.489	0	1	Scd2
0	0.563938	0.354	0.098	0	1	Slc35e4
0	0.56354	0.797	0.454	0	1	Ndufa11
0	0.563057	0.694	0.382	0	1	Emc3
0	0.562881	0.523	0.241	0	1	Acot13
0	0.561386	0.38	0.115	0	1	Srebf2
0	0.560553	0.289	0.046	0	1	Sybu
0	0.560094	0.296	0.046	0	1	Dgkb
0	0.560078	0.329	0.076	0	1	Cdc42ep4
0	0.559133	0.251	0.026	0	1	Adam23
0	0.558939	0.369	0.116	0	1	Mmgt2
0	0.558347	0.506	0.195	0	1	Pabpn1
0	0.557563	0.929	0.693	0	1	Uqcrh
0	0.557248	0.327	0.067	0	1	Egfr
0	0.556934	0.3	0.055	0	1	Maob
0	0.556891	0.571	0.284	0	1	Hook3
0	0.556478	0.731	0.289	0	1	Ncam1
0	0.556055	0.411	0.1	0	1	Epas1
0	0.556053	0.806	0.515	0	1	Ndufb8
0	0.555844	0.634	0.336	0	1	Mrps14
0	0.554602	0.295	0.054	0	1	Adora2b
0	0.554006	0.273	0.043	0	1	Gm44257
0	0.552276	0.402	0.129	0	1	Nckap1
0	0.550704	0.264	0.035	0	1	Tenm3
0	0.549908	0.592	0.225	0	1	Slc48a1
0	0.548109	0.272	0.037	0	1	Acat3
0	0.547454	0.403	0.131	0	1	Cd320
0	0.547205	0.308	0.062	0	1	Kcnj16
0	0.546902	0.573	0.286	0	1	Echs1
0	0.546444	0.455	0.175	0	1	Spire1
0	0.546185	0.485	0.172	0	1	Phlpp1
0	0.545089	0.375	0.114	0	1	Ncoa1
0	0.543836	0.255	0.029	0	1	Wnk2
0	0.543522	0.312	0.065	0	1	Gpr19
0	0.543183	0.549	0.257	0	1	Vegfb
0	0.541728	0.588	0.219	0	1	Gprc5b
0	0.540514	0.354	0.096	0	1	Izumo4
0	0.540051	0.413	0.149	0	1	Pdha1
0	0.539963	0.282	0.051	0	1	Rnf182
0	0.539493	0.542	0.249	0	1	Tmcc1
0	0.538777	0.336	0.074	0	1	Wwc1
0	0.53865	0.32	0.078	0	1	Nsdhl
0	0.537667	0.351	0.082	0	1	Cyp7b1
0	0.53725	0.431	0.137	0	1	Rab34
0	0.536055	0.827	0.574	0	1	Atp5a1
0	0.536007	0.453	0.177	0	1	Bola3
0	0.534264	0.477	0.168	0	1	Tmem229a
0	0.534035	0.416	0.105	0	1	Gm9925
0	0.533894	0.464	0.187	0	1	Mocs2
0	0.533478	0.386	0.097	0	1	Nebl
0	0.532279	0.397	0.125	0	1	Atl2
0	0.531932	0.963	0.708	0	1	Cox6c
0	0.531919	0.451	0.182	0	1	Hdhd2
0	0.531596	0.524	0.241	0	1	Spred1
0	0.530764	0.366	0.112	0	1	Aldh6a1
0	0.530742	0.589	0.288	0	1	Agpat3
0	0.530161	0.704	0.42	0	1	Pgam1
0	0.5299	0.548	0.253	0	1	Idh3b
0	0.529008	0.389	0.13	0	1	Acox1
0	0.528427	0.412	0.108	0	1	Arxes2
0	0.528264	0.306	0.066	0	1	Asap2
0	0.527257	0.439	0.157	0	1	Crtc3
0	0.527196	0.316	0.079	0	1	Selenbp1
0	0.525311	0.439	0.175	0	1	Hadh
0	0.524953	0.459	0.185	0	1	Gpr146
0	0.524516	0.389	0.105	0	1	Adcyap1r1
0	0.52446	0.513	0.243	0	1	Mrps36
0	0.52444	0.348	0.097	0	1	Sema4b
0	0.524305	0.298	0.053	0	1	Adhfe1
0	0.524183	0.442	0.19	0	1	Fibp
0	0.523686	0.278	0.047	0	1	Elovl2
0	0.522723	0.347	0.079	0	1	Farp1
0	0.52124	0.385	0.133	0	1	Rb1
0	0.521011	0.567	0.28	0	1	Pdlim4
0	0.5207	0.425	0.147	0	1	Casc4
0	0.520492	0.251	0.04	0	1	Efemp1
0	0.519737	0.689	0.414	0	1	2410015M20Rik
0	0.518757	0.504	0.238	0	1	Mrpl41
0	0.517309	0.438	0.181	0	1	Ubqln2
0	0.517124	0.515	0.188	0	1	Camk2g
0	0.516457	0.655	0.385	0	1	Rheb
0	0.513555	0.325	0.074	0	1	Sema4a
0	0.512332	0.331	0.078	0	1	Mapk4
0	0.51181	0.505	0.247	0	1	Sod1
0	0.511741	0.596	0.316	0	1	0610012G03Rik
0	0.511288	0.897	0.599	0	1	Macf1
0	0.510659	0.448	0.188	0	1	Isca2
0	0.509501	0.261	0.049	0	1	Hsd17b7
0	0.50917	0.402	0.119	0	1	Bcl2
0	0.508811	0.549	0.199	0	1	Sptbn1
0	0.508198	0.508	0.165	0	1	Adrbk2
0	0.50806	0.38	0.124	0	1	Abhd14b
0	0.507691	0.331	0.084	0	1	Sox1
0	0.506767	0.409	0.127	0	1	Lgi1
0	0.505808	0.371	0.122	0	1	Sox8
0	0.504985	0.293	0.071	0	1	Akap7
0	0.504917	0.285	0.053	0	1	Prrx1
0	0.504856	0.28	0.052	0	1	Wnt7b
0	0.503956	0.345	0.117	0	1	Gt(ROSA)26Sor
0	0.503402	0.425	0.146	0	1	Ivd
0	0.501889	0.401	0.129	0	1	Cpq
0	0.501641	0.6	0.327	0	1	Cox14
0	0.501194	0.834	0.569	0	1	Ndufa7
0	0.501051	1	0.981	0	1	mt-Co1
0	0.500699	0.666	0.375	0	1	Ndufs6
0	0.50066	0.311	0.073	0	1	Me1
0	0.500288	0.576	0.309	0	1	Wls
0	0.499949	0.386	0.12	0	1	Soga3
0	0.498792	0.406	0.152	0	1	Idh1
0	0.496795	0.543	0.181	0	1	Mdk
0	0.494388	0.857	0.615	0	1	Atp6v0e
0	0.494225	0.833	0.572	0	1	Ndufa2
0	0.494008	0.533	0.159	0	1	Gpld1
0	0.493415	0.475	0.213	0	1	Pts
0	0.492866	0.367	0.123	0	1	Tmem63b
0	0.492368	0.752	0.481	0	1	Map1lc3b
0	0.491918	0.415	0.159	0	1	Abcd3
0	0.491685	0.264	0.046	0	1	Cyp4f14
0	0.490333	0.447	0.203	0	1	AI413582
0	0.490331	0.575	0.282	0	1	Pbxip1
0	0.490031	0.695	0.408	0	1	Tmem256
0	0.489629	0.642	0.327	0	1	Ttc14
0	0.489122	0.5	0.235	0	1	Add1
0	0.486677	0.278	0.057	0	1	Bdh1
0	0.486569	0.543	0.281	0	1	Mrpl51
0	0.486531	0.273	0.055	0	1	Sox5
0	0.48647	0.792	0.509	0	1	Ndufb7
0	0.484774	0.284	0.058	0	1	Pou3f4
0	0.483866	0.426	0.182	0	1	Aamdc
0	0.483819	0.752	0.492	0	1	Minos1
0	0.48375	0.341	0.09	0	1	Adgrl1
0	0.483131	0.698	0.433	0	1	Scp2
0	0.482658	0.49	0.234	0	1	Emc2
0	0.482273	0.278	0.056	0	1	Csgalnact1
0	0.481408	0.448	0.189	0	1	Tob1
0	0.478994	0.424	0.167	0	1	Tmem205
0	0.478976	0.316	0.089	0	1	Hk1
0	0.478883	0.319	0.091	0	1	Epdr1
0	0.478174	0.351	0.118	0	1	Stt3b
0	0.478001	0.264	0.051	0	1	Acot11
0	0.47749	0.313	0.093	0	1	Tle1
0	0.477165	0.413	0.144	0	1	Tspan15
0	0.476856	0.251	0.052	0	1	Ldlr
0	0.476597	0.509	0.222	0	1	Eps15
0	0.476466	0.429	0.163	0	1	Kif1a
0	0.475063	0.43	0.154	0	1	Abr
0	0.472121	0.264	0.053	0	1	Coro2b
0	0.471657	0.586	0.322	0	1	Ndufs4
0	0.471174	0.434	0.166	0	1	Sema6d
0	0.470865	0.457	0.188	0	1	Arhgef12
0	0.470636	0.722	0.426	0	1	Lap3
0	0.470574	0.292	0.07	0	1	Pdk2
0	0.469609	0.64	0.386	0	1	Sf3b6
0	0.469451	0.285	0.064	0	1	Kifc3
0	0.468796	0.406	0.149	0	1	Nap1l5
0	0.468714	0.403	0.164	0	1	Desi2
0	0.468537	0.345	0.1	0	1	Per3
0	0.468401	0.603	0.346	0	1	Ndufs3
0	0.467749	0.4	0.16	0	1	Idh3a
0	0.467705	0.355	0.1	0	1	Gabbr2
0	0.467621	0.305	0.094	0	1	Foxo1
0	0.467292	0.27	0.055	0	1	Arhgef19
0	0.466664	0.308	0.077	0	1	Tead1
0	0.466069	0.579	0.314	0	1	Timm8b
0	0.465957	0.83	0.541	0	1	Ndufb11
0	0.464746	0.285	0.071	0	1	Abhd8
0	0.464524	0.482	0.195	0	1	Kcnj10
0	0.463918	0.417	0.17	0	1	Haghl
0	0.463813	0.351	0.127	0	1	Alkbh7
0	0.463661	0.295	0.084	0	1	Fars2
0	0.463097	0.312	0.087	0	1	Slc12a4
0	0.462982	0.314	0.097	0	1	Fam195a
0	0.462302	0.346	0.089	0	1	Ccdc141
0	0.460077	0.56	0.299	0	1	Arl8a
0	0.460022	0.471	0.234	0	1	Pfdn1
0	0.459768	0.405	0.149	0	1	Itgb8
0	0.458345	0.258	0.051	0	1	Sec14l2
0	0.458085	0.507	0.25	0	1	Fam21
0	0.457892	0.347	0.117	0	1	Fut8
0	0.457501	0.679	0.354	0	1	Aplp2
0	0.457289	0.626	0.364	0	1	Uqcc2
0	0.456649	0.268	0.054	0	1	Ccdc190
0	0.456522	0.524	0.262	0	1	Mtch2
0	0.454979	0.552	0.301	0	1	Fkbp3
0	0.45493	0.701	0.377	0	1	Atp2a2
0	0.454448	0.57	0.3	0	1	Cyhr1
0	0.454191	0.397	0.165	0	1	1110065P20Rik
0	0.454142	0.29	0.085	0	1	Tmem14a
0	0.453793	0.853	0.609	0	1	Uqcrb
0	0.453778	0.446	0.193	0	1	Etfa
0	0.453603	0.324	0.087	0	1	Fam184a
0	0.453595	0.251	0.048	0	1	Nlgn3
0	0.453469	0.54	0.292	0	1	Atxn10
0	0.452438	0.519	0.278	0	1	Mrpl34
0	0.4524	0.552	0.297	0	1	Idh2
0	0.452075	0.777	0.522	0	1	Ndufa6
0	0.451302	0.327	0.107	0	1	Pdlim5
0	0.451066	0.545	0.278	0	1	Dhx36
0	0.450826	0.269	0.061	0	1	Cdh11
0	0.449904	0.466	0.203	0	1	Ttc3
0	0.449725	0.282	0.056	0	1	Ramp2
0	0.448936	0.758	0.51	0	1	Edf1
0	0.447637	0.688	0.433	0	1	Timm13
0	0.447499	0.396	0.164	0	1	Mpv17l2
0	0.447159	0.252	0.057	0	1	Tgfb2
0	0.446122	0.309	0.101	0	1	Gphn
0	0.445591	0.486	0.235	0	1	Vamp2
0	0.444122	0.288	0.077	0	1	Igsf11
0	0.443794	0.611	0.364	0	1	Uqcrc2
0	0.44274	0.312	0.103	0	1	Ide
0	0.442197	0.379	0.15	0	1	Dhrs1
0	0.442153	0.877	0.524	0	1	2025-09-07
0	0.442132	0.364	0.134	0	1	Ak3
0	0.441938	0.326	0.108	0	1	Ppa1
0	0.441568	0.325	0.087	0	1	Plcb1
0	0.44076	0.291	0.072	0	1	Astn1
0	0.440064	0.345	0.121	0	1	Pou2f1
0	0.439784	0.257	0.08	0	1	Id1
0	0.438257	0.262	0.061	0	1	Trib2
0	0.437157	0.342	0.132	0	1	Mpst
0	0.436938	0.466	0.229	0	1	Tmx2
0	0.434465	0.278	0.064	0	1	Msi1
0	0.433657	0.351	0.101	0	1	Adgrl3
0	0.433569	0.356	0.124	0	1	Acss1
0	0.432856	0.311	0.085	0	1	Pygm
0	0.43273	0.306	0.097	0	1	Slc25a23
0	0.432597	0.252	0.051	0	1	Rab30
0	0.431614	0.277	0.077	0	1	Megf10
0	0.431329	0.552	0.295	0	1	Hsd17b12
0	0.431134	0.761	0.539	0	1	Tsc22d3
0	0.430081	0.277	0.074	0	1	Pacsin3
0	0.429931	0.808	0.383	0	1	Kif1b
0	0.429497	0.438	0.195	0	1	Rnf215
0	0.429159	0.634	0.302	0	1	Slc22a17
0	0.428703	0.407	0.187	0	1	Sap30l
0	0.428563	0.321	0.085	0	1	Psd2
0	0.427564	0.258	0.065	0	1	Rnf24
0	0.426967	0.385	0.169	0	1	Smim20
0	0.426606	0.787	0.55	0	1	Sumo2
0	0.426563	0.252	0.068	0	1	Acat2
0	0.42638	0.26	0.071	0	1	Smim3
0	0.426339	0.419	0.192	0	1	Prpf19
0	0.425523	0.657	0.412	0	1	Mdh2
0	0.425222	0.508	0.273	0	1	Mrpl30
0	0.425176	0.267	0.067	0	1	Negr1
0	0.425059	0.446	0.219	0	1	Jkamp
0	0.424273	0.391	0.178	0	1	Mrpl55
0	0.423875	0.47	0.199	0	1	Osbpl1a
0	0.422829	0.673	0.421	0	1	2025-03-02
0	0.422538	0.41	0.187	0	1	Ube2v2
0	0.422535	0.533	0.273	0	1	Bloc1s1
0	0.421853	0.294	0.077	0	1	Aifm3
0	0.421747	1	0.992	0	1	mt-Atp6
0	0.420224	0.649	0.301	0	1	Gm26917
0	0.419857	0.327	0.105	0	1	Mboat2
0	0.418451	0.317	0.119	0	1	Smim4
0	0.417977	0.347	0.132	0	1	Ahi1
0	0.417336	0.415	0.172	0	1	Dtx3
0	0.417097	0.297	0.096	0	1	Decr1
0	0.41701	0.265	0.069	0	1	Pde8b
0	0.41669	0.272	0.058	0	1	Nwd1
0	0.415844	0.265	0.079	0	1	Them4
0	0.415472	0.561	0.315	0	1	Snrpd1
0	0.415416	0.507	0.243	0	1	Mcee
0	0.415013	0.355	0.132	0	1	Pcyt2
0	0.414999	0.27	0.077	0	1	Cpt1a
0	0.414996	0.281	0.068	0	1	Chst10
0	0.413125	0.287	0.078	0	1	Usp53
0	0.412951	0.26	0.077	0	1	1110008P14Rik
0	0.412242	0.418	0.195	0	1	Clpp
0	0.412155	0.34	0.135	0	1	Impact
0	0.411854	0.338	0.132	0	1	D10Jhu81e
0	0.411736	0.492	0.26	0	1	Mff
0	0.411293	0.378	0.161	0	1	Fdx1
0	0.411236	0.373	0.159	0	1	Cat
0	0.410986	0.552	0.311	0	1	Sdha
0	0.409433	0.309	0.108	0	1	Hspa4l
0	0.409235	0.416	0.173	0	1	Zeb1
0	0.409061	0.395	0.177	0	1	Wasl
0	0.408898	0.824	0.593	0	1	Serinc1
0	0.408665	0.518	0.276	0	1	Pea15a
0	0.408034	0.374	0.167	0	1	Pdcd4
0	0.407726	0.542	0.307	0	1	Ndufa10
0	0.406021	0.349	0.143	0	1	Ryk
0	0.405762	0.477	0.244	0	1	Acadm
0	0.405338	0.47	0.249	0	1	Timm17a
0	0.405331	0.497	0.191	0	1	Pcdh9
0	0.404936	0.364	0.14	0	1	Tef
0	0.404602	0.395	0.183	0	1	Smarcb1
0	0.404484	0.288	0.103	0	1	Rrs1
0	0.404361	0.708	0.439	0	1	Pkm
0	0.40418	0.25	0.069	0	1	Mpv17l
0	0.403611	0.272	0.079	0	1	AI480526
0	0.402932	0.725	0.474	0	1	Ndufb5
0	0.402425	0.983	0.849	0	1	Cox4i1
0	0.401929	0.449	0.241	0	1	Svbp
0	0.40136	0.262	0.079	0	1	Tmem218
0	0.401199	0.335	0.129	0	1	Sik3
0	0.401174	0.25	0.069	0	1	Mvk
0	0.400082	0.524	0.29	0	1	Mien1
0	0.399933	0.561	0.312	0	1	Ptov1
0	0.399087	0.337	0.133	0	1	Ptdss2
0	0.398048	0.393	0.171	0	1	Fads1
0	0.397694	0.262	0.066	0	1	Dtx1
0	0.396528	0.289	0.097	0	1	Cby1
0	0.396524	0.264	0.077	0	1	Snx32
0	0.396453	0.293	0.088	0	1	Tmem44
0	0.396406	0.47	0.234	0	1	Tm9sf4
0	0.396059	0.743	0.471	0	1	Mdh1
0	0.395864	0.411	0.209	0	1	Mrps16
0	0.395077	0.343	0.138	0	1	2300009A05Rik
0	0.39471	0.647	0.39	0	1	Ktn1
0	0.394035	0.391	0.187	0	1	Mrpl27
0	0.393545	0.268	0.086	0	1	Btd
0	0.393201	0.452	0.228	0	1	Txn2
0	0.392008	0.768	0.511	0	1	Arglu1
0	0.391974	0.29	0.096	0	1	Kctd5
0	0.391862	0.592	0.318	0	1	H2afv
0	0.391601	0.328	0.125	0	1	Npdc1
0	0.388389	0.288	0.102	0	1	Stox2
0	0.388283	0.252	0.077	0	1	Krt10
0	0.388116	0.47	0.196	0	1	Slc2a1
0	0.387324	0.285	0.057	0	1	Gm17750
0	0.387304	0.454	0.239	0	1	B4gat1
0	0.387164	0.81	0.614	0	1	Vdac2
0	0.385805	0.275	0.089	0	1	Usp54
0	0.384844	0.336	0.135	0	1	Nacc2
0	0.384746	0.274	0.093	0	1	Gstk1
0	0.384493	0.305	0.116	0	1	Ap3s1
0	0.384213	0.488	0.251	0	1	Glo1
0	0.383875	0.282	0.089	0	1	Nsmf
0	0.383587	0.57	0.339	0	1	Kdelr1
0	0.383272	0.294	0.098	0	1	Tfrc
0	0.382772	0.503	0.275	0	1	Pdcd6
0	0.38211	0.565	0.338	0	1	Ndufs2
0	0.380236	0.467	0.175	0	1	Tsc22d1
0	0.380024	0.262	0.08	0	1	Ift57
0	0.379742	0.464	0.199	0	1	Cadm4
0	0.379644	0.665	0.43	0	1	Mrps33
0	0.379182	0.335	0.126	0	1	Elmo2
0	0.378754	0.354	0.151	0	1	Lonp2
0	0.377569	0.291	0.104	0	1	Nudt2
0	0.376825	0.417	0.198	0	1	Gaa
0	0.375912	0.438	0.171	0	1	Tmod2
0	0.375773	0.464	0.263	0	1	Tomm5
0	0.375229	0.455	0.231	0	1	Hivep3
0	0.375032	0.259	0.074	0	1	Zhx3
0	0.374102	0.308	0.088	0	1	Adgrb3
0	0.374046	0.471	0.256	0	1	Eif4g3
0	0.373546	0.397	0.19	0	1	Mxi1
0	0.37287	0.302	0.103	0	1	Arrb1
0	0.371804	0.427	0.213	0	1	Acat1
0	0.371719	0.341	0.138	0	1	Zfp329
0	0.371468	0.288	0.101	0	1	Coq9
0	0.371386	0.42	0.18	0	1	Arap2
0	0.370485	1	0.965	0	1	mt-Nd4
0	0.370238	0.494	0.28	0	1	Mrpl42
0	0.369374	0.432	0.233	0	1	Cnih1
0	0.368464	0.42	0.221	0	1	Paics
0	0.367526	0.253	0.083	0	1	Rdh11
0	0.367499	0.426	0.22	0	1	Bbip1
0	0.367303	0.353	0.148	0	1	Zcchc24
0	0.367072	0.305	0.107	0	1	Dennd1a
0	0.366831	0.433	0.225	0	1	Rnf5
0	0.366595	0.288	0.104	0	1	Hibch
0	0.36593	0.48	0.259	0	1	Ctso
0	0.365904	0.409	0.204	0	1	Emc8
0	0.365798	0.437	0.213	0	1	Ate1
0	0.365632	0.406	0.201	0	1	Pnrc2
0	0.36558	0.475	0.272	0	1	Sdhd
0	0.36503	0.601	0.375	0	1	Oxct1
0	0.363603	0.333	0.151	0	1	Fam172a
0	0.363479	0.45	0.226	0	1	Ddit4
0	0.363388	0.607	0.358	0	1	Zranb2
0	0.362867	0.264	0.092	0	1	Tmem80
0	0.362674	0.362	0.17	0	1	Gatad1
0	0.362198	0.366	0.169	0	1	Pex13
0	0.362015	0.42	0.219	0	1	Manbal
0	0.361946	0.703	0.483	0	1	Higd2a
0	0.36161	0.515	0.299	0	1	Uqcrc1
0	0.360902	0.403	0.208	0	1	Ppp2r1a
0	0.360747	0.549	0.312	0	1	Akap9
0	0.360548	0.333	0.134	0	1	Rhou
0	0.359252	0.375	0.124	0	1	Gsta4
0	0.359059	0.466	0.185	0	1	Ptch1
0	0.358392	0.255	0.093	0	1	Sp3os
0	0.357815	0.292	0.11	0	1	Nr1d2
0	0.356949	0.803	0.584	0	1	Vimp
0	0.35562	0.252	0.083	0	1	Endog
0	0.355502	1	0.986	0	1	mt-Cytb
0	0.355483	0.916	0.748	0	1	Gng5
0	0.355007	0.514	0.293	0	1	Hadha
0	0.354882	0.569	0.336	0	1	Gna13
0	0.35484	0.517	0.31	0	1	Mrps24
0	0.354673	0.333	0.145	0	1	Phpt1
0	0.354418	0.357	0.17	0	1	Dld
0	0.353814	0.261	0.095	0	1	Phactr1
0	0.353102	0.28	0.107	0	1	Plin3
0	0.352996	0.305	0.09	0	1	Lgals1
0	0.35299	0.646	0.421	0	1	Myeov2
0	0.352978	0.522	0.298	0	1	Ggh
0	0.352951	0.6	0.354	0	1	Tle4
0	0.35191	0.32	0.132	0	1	Pigs
0	0.351478	0.294	0.102	0	1	Sall2
0	0.351243	0.482	0.277	0	1	Chchd1
0	0.351112	0.421	0.202	0	1	Ssbp2
0	0.351018	0.623	0.399	0	1	Atp6v1e1
0	0.350752	0.583	0.34	0	1	Pnn
0	0.349692	0.299	0.13	0	1	Eea1
0	0.348524	0.261	0.089	0	1	Rras
0	0.348515	0.667	0.429	0	1	Prpf4b
0	0.34801	0.347	0.152	0	1	Mapk8ip3
0	0.346826	0.527	0.324	0	1	Ldha
0	0.346632	0.517	0.287	0	1	Fbrsl1
0	0.345975	0.384	0.19	0	1	Cgrrf1
0	0.345784	0.411	0.188	0	1	Xpr1
0	0.343747	0.513	0.281	0	1	Srpk2
0	0.342868	0.544	0.333	0	1	Vdac3
0	0.341807	0.251	0.088	0	1	Glrb
0	0.341591	0.329	0.143	0	1	Kdm5b
0	0.341584	0.426	0.225	0	1	Npepps
0	0.341563	0.387	0.194	0	1	Tmem165
0	0.341511	0.755	0.541	0	1	Sub1
0	0.341378	0.294	0.113	0	1	Clip3
0	0.341024	0.319	0.134	0	1	Ttc19
0	0.340861	0.35	0.167	0	1	Kifap3
0	0.340289	0.275	0.095	0	1	Strbp
0	0.339701	0.39	0.202	0	1	Mrps34
0	0.339624	0.495	0.287	0	1	Pam16
0	0.33932	0.318	0.135	0	1	Tusc3
0	0.339294	0.731	0.511	0	1	Emc7
0	0.338147	0.499	0.291	0	1	Aurkaip1
0	0.337007	0.366	0.179	0	1	Ginm1
0	0.336317	0.279	0.099	0	1	Tom1l1
0	0.335866	0.472	0.258	0	1	Clcn3
0	0.33535	0.31	0.137	0	1	4931406C07Rik
0	0.335097	0.359	0.167	0	1	Trp53bp2
0	0.334998	0.422	0.232	0	1	Mrpl12
0	0.334911	0.416	0.227	0	1	Rab5a
0	0.333932	0.513	0.308	0	1	Polr2f
0	0.333414	0.71	0.456	0	1	Ndufa3
0	0.333141	1	0.999	0	1	Gm42418
0	0.333083	0.264	0.085	0	1	Zfp219
0	0.333056	0.366	0.187	0	1	Rpp25l
0	0.332192	0.31	0.139	0	1	Nudcd2
0	0.332017	0.302	0.129	0	1	Dap3
0	0.331993	0.328	0.162	0	1	Ctnnbip1
0	0.32953	0.285	0.12	0	1	Snap47
0	0.329129	0.564	0.338	0	1	Cbx3
0	0.329035	0.396	0.204	0	1	Cbr1
0	0.328907	0.624	0.413	0	1	Psmb5
0	0.3287	0.26	0.091	0	1	Phkb
0	0.328682	0.495	0.292	0	1	Pigp
0	0.327582	0.387	0.143	0	1	Mgst1
0	0.327174	0.311	0.132	0	1	Arl2bp
0	0.327149	0.342	0.162	0	1	Ndufs1
0	0.327132	0.254	0.095	0	1	Dlat
0	0.326806	0.49	0.288	0	1	Tm2d3
0	0.326655	0.407	0.221	0	1	Hagh
0	0.32654	0.299	0.127	0	1	Dock1
0	0.325283	0.412	0.196	0	1	Cbx5
0	0.324896	0.266	0.106	0	1	Emc9
0	0.324874	0.515	0.262	0	1	Tcf7l2
0	0.324342	0.433	0.238	0	1	Rraga
0	0.324071	1	0.962	0	1	mt-Nd2
0	0.321991	0.406	0.189	0	1	Deb1
0	0.32166	0.448	0.259	0	1	Txndc9
0	0.320959	0.854	0.623	0	1	Slc3a2
0	0.320783	0.335	0.146	0	1	Ralgds
0	0.320528	0.926	0.698	0	1	mt-Nd5
0	0.320323	0.267	0.094	0	1	Kcnip3
0	0.320231	0.524	0.309	0	1	Skp1a
0	0.319723	0.519	0.311	0	1	Nme1
0	0.316282	0.635	0.42	0	1	Tm9sf2
0	0.316016	0.491	0.304	0	1	Emc6
0	0.315989	0.471	0.283	0	1	Rab18
0	0.314208	0.699	0.498	0	1	Rab2a
0	0.31365	0.893	0.693	0	1	Atp5e
0	0.313609	0.489	0.294	0	1	Anapc16
0	0.312972	0.327	0.16	0	1	Rfc1
0	0.31203	0.439	0.235	0	1	Smox
0	0.31154	0.271	0.096	0	1	Cuedc1
0	0.311416	0.358	0.163	0	1	Rnpc3
[truncated: 16,409 more rows]

## Sheet: Fig3
p_val	avg_log2FC	pct.1	pct.2	p_val_adj	cluster	gene
0	1.68232	0.982	0.378	0	0	Crym
0	1.0346	0.797	0.376	0	0	Hopx
0	0.867291	0.666	0.404	0	0	Id3
0	0.813294	0.913	0.553	0	0	Id4
0	0.812854	0.925	0.584	0	0	Pantr1
0	0.780658	0.999	0.929	0	0	Ptn
0	2.74061	0.982	0.378	0	1	Agt
0	1.89605	0.922	0.43	0	1	Sparc
0	1.81822	0.801	0.365	0	1	Itih3
0	1.65321	0.99	0.788	0	1	Slc6a11
0	1.60002	0.439	0.041	0	1	Igsf1
0	1.53675	0.64	0.167	0	1	Slc6a9
0	1.23678	0.378	0.061	0	1	Sfrp5
0	1.23673	0.308	0.066	0	1	Nkx6-2
0	1.22528	0.448	0.085	0	1	Gria1
0	1.18565	0.628	0.265	0	1	Lrig1
0	1.02895	0.426	0.11	0	1	Cit
0	0.972564	0.555	0.27	0	1	Marcks
0	0.963781	0.459	0.187	0	1	Spon1
0	0.947219	0.623	0.346	0	1	Etnppl
0	0.939227	0.656	0.422	0	1	Ptch1
0	1.15124	0.596	0.155	0	2	Nupr1
0	0.95605	0.76	0.307	0	2	Igfbp2
0	0.838568	0.787	0.382	0	2	Pmp22
0	0.793439	0.821	0.364	0	2	Atp1b1
0	0.787634	0.94	0.603	0	2	Mgll
0	0.779676	0.854	0.47	0	2	Thrsp
0	0.771896	0.692	0.299	0	2	Ppp1r3g
0	0.74932	0.657	0.286	0	2	Cbr3
0	0.737109	0.93	0.627	0	2	Camk2n1
0	0.729857	0.874	0.506	0	2	Hmgn3
0	0.675754	0.971	0.745	0	2	Fermt2
0	0.666545	0.956	0.657	0	2	Kcnk1
0	1.02871	0.959	0.799	0	3	Dclk1
1.51e-299	0.813305	0.906	0.755	2.91e-295	3	Gria2
0	0.811578	0.998	0.984	0	3	Malat1
2.41e-131	0.778224	0.562	0.391	4.64e-127	3	Neat1
5.27e-214	0.760737	0.806	0.624	1.01e-209	3	Slco1c1
6.6e-252	0.732325	0.863	0.646	1.27e-247	3	Gnao1
8.2e-94	0.696307	0.506	0.364	1.58e-89	3	Rmst
3.9e-136	0.647904	0.64	0.478	7.5e-132	3	Mertk
0	0.628742	0.998	0.985	0	3	Slc1a2
2.81e-130	0.602336	0.628	0.432	5.4e-126	3	Atp1b1
0	0.968587	0.972	0.955	0	4	Mt3
4.62e-188	0.931833	0.932	0.969	8.88e-184	4	Mt1
3.38e-13	0.905336	0.446	0.489	6.51e-09	4	Hopx
1.4e-35	0.894384	0.587	0.68	2.7e-31	4	Pantr1
2.22e-59	0.893731	0.657	0.794	4.27e-55	4	S100a1
2.68e-91	0.863155	0.711	0.846	5.15e-87	4	Tpt1
1.12e-98	0.858089	0.78	0.853	2.15e-94	4	Tspan7
2.95e-120	0.836204	0.781	0.87	5.68e-116	4	Gstm1
2.25e-81	0.834303	0.833	0.945	4.34e-77	4	Cpe
7.1e-14	0.825529	0.542	0.738	1.37e-09	4	Rps24
3.16e-162	0.816695	0.845	0.895	6.08e-158	4	Gstm5
1.81e-21	0.81225	0.574	0.755	3.48e-17	4	Atp5e
7.53e-23	0.800541	0.6	0.794	1.45e-18	4	Sepw1
0	0.800163	0.999	0.999	0	4	Cst3
8.35e-36	0.798877	0.612	0.789	1.61e-31	4	Uqcr11
4.19e-56	0.79477	0.68	0.846	8.05e-52	4	Rplp1
2.08e-263	0.787492	0.992	0.983	4e-259	4	Mt1
0	2.00339	0.845	0.458	0	5	Nnat
0	1.66972	0.961	0.505	0	5	Sparc
0	1.45968	0.877	0.503	0	5	Mdk
0	1.38347	0.809	0.378	0	5	Mgst1
0	1.32167	0.928	0.476	0	5	A2m
0	1.24009	0.99	0.819	0	5	Slc6a11
4.41e-235	1.21822	0.782	0.435	8.47e-231	5	Itih3
0	1.14266	0.534	0.161	0	5	Cd83
5.21e-234	1.10629	0.742	0.426	1e-229	5	Mpp6
2.41e-200	1.10038	0.35	0.101	4.63e-196	5	Nkx6-2
3.69e-135	2.392	0.695	0.198	7.11e-131	6	Igfbp5
0	2.01296	0.445	0.02	0	6	Ascl1
8.5e-188	1.92016	0.604	0.106	1.64e-183	6	Vim
1.26e-72	1.89555	0.773	0.4	2.43e-68	6	Apoe
0	1.82667	0.484	0.03	0	6	Gfap
3.4e-121	1.77951	0.893	0.433	6.54e-117	6	Cd9
0	1.77936	0.354	0.009	0	6	Thbs4
1.01e-157	1.61974	0.386	0.05	1.94e-153	6	Sfrp1
8.7e-49	1.59244	0.545	0.24	1.67e-44	6	Ccnd2
3.76e-287	1.5178	0.299	0.016	7.23e-283	6	Meg3
3.63e-32	1.50881	0.308	0.11	6.98e-28	6	Gfap
7.96e-124	1.37362	0.558	0.124	1.53e-119	6	Rtn1
2.17e-63	1.34704	0.903	0.792	4.16e-59	6	Ptma
8.26e-35	1.33156	0.919	0.817	1.59e-30	6	Tmsb4x
1.16e-09	1.27001	0.481	0.355	2.23e-05	6	Fos
1.69e-40	1.22908	0.237	0.059	3.24e-36	6	1500015O10Rik
1.61e-62	1.21321	0.896	0.643	3.09e-58	6	Rps19
7.87e-39	1.19495	0.744	0.493	1.51e-34	6	Rplp0
2.08e-60	1.18287	0.974	0.935	4e-56	6	Cpe
7.18e-18	1.17193	0.38	0.206	1.38e-13	6	Btg2

## Sheet: Fig4
Control	Pb	Fer-1	DFO	Nec	Z-VAD-FMK	3MA	Fig4 A
0.88	0.59	0.7	0.87	0.62	0.77	0.64
0.97	0.78	0.71	0.74	0.68	0.75	0.65
1.05	0.68	0.75	0.89	0.65	0.66	0.75
1.04	0.59	0.87	0.86	0.76	0.78	0.77
0.97	0.62	0.71	0.7	0.73	0.82	0.68
0.71	0.62	0.84	0.82	0.67	0.69	0.8
Control	5	10	20	Fig4 B
1.95	3.81	5.19	6.1
1.97	3.61	5.78	7.69
2.59	4.61	6.36	7.09
2.41	3.08	4.63	8.29
2.13	3.17	4.77	5.06
2.71	3.56	4.04	8.46
Control	5	10	20	Fig4 D
1298	1895	1753	2738
1306	1814	2379	3092
1088	2254	2001	3126
Control	5	10	20	Fig4 E
1.95	3.81	5.19	6.1
1.97	3.61	5.78	7.69
2.59	4.61	6.36	7.09
2.41	3.08	4.63	8.29
2.13	3.17	4.77	5.06
2.71	3.56	4.04	8.46
Control	5	10	20	Fig4 G
0.97	1.57	1.87	1.73
0.93	1.35	1.5	1.68
1.03	1.39	1.65	1.95
1.12	1.63	1.69	1.88
0.96	1.62	1.67	2.25
0.97	1.63	1.52	1.61
Control	5	10	20	Fig4 H
0.87	1.16	1.42	1.47
0.81	1.42	1.91	1.43
0.8	0.73	1.56	1.55
0.9	1.39	1.28	1.97
0.95	1.37	1.41	2.02
0.79	1.44	1.55	1.9
	Control			Fig4 J
PTGS2	1.03046	1.09676	0.872776
GPX4	0.889261	1.04126	1.06948
	5
PTGS2	1.68033	1.8122	1.49905
GPX4	0.732993	0.78294	0.663246
	10
PTGS2	1.84885	2.0277	1.62487
GPX4	0.587208	0.48356	0.522668
	20
PTGS2	2.1621	2.33412	1.90053
GPX4	0.507552	0.555019	0.44869

## Sheet: Fig5
Prdx1	Iscu	Gsk3b	Vdac2	Vdac1	Ftl1	Tfrc	Slc3a2	Fth1	Hif-1a	Fig5A
0.001	0.001	0.002	0.002	0.003	0.004	0.004	0.008	0.008	0.014
C	Pb	Fig5C
0.86	1.22
1	1.37
1.12	1.12
1.15	1.61
1.03	1.81
0.54	1.19
	Control			Fig5D
HIF-1C	1	1.1	0.87
HIF-1H	1.02	1.21	0.78
H/C	1.02	1.1	0.896552
	5
HIF-1C	1.45	1.63	1.39
HIF-1H	2.23	2.51	2.47
H/C	1.53793	1.53988	1.77698
	10
HIF-1C	2.23	2.33	2.06
HIF-1H	3.78	4.11	3.66
H/C	1.69507	1.76395	1.7767
	20
HIF-1C	2.06	2.11	2.42
HIF-1H	3.876	4.33	3.99
H/C	1.88155	2.05213	1.64876
siNC	siHIF	Pb	siHif + Pb	Fig5E
3.27	3.55	7.27	4.59
4.34	2.4	8.13	5.88
3.96	3.43	8.21	4.53
3.3	3.17	6.47	5.56
3.52	2.98	8.93	5.79
3.61	2.92	7.03	4.59
siNC	siHIF	si-NC+Pb	si-HIF+Pb	Fig5G
976	882	3239	1764
1039	1081	2540	2113
1349	981	3226	2122
siNC	siHIF	si-NC+Pb	si-HIF+Pb	Fig5H
10.3	12.48	6.31	11.55
13.07	11.76	7.83	9.59
11.88	14.2	6.31	9.37
12.23	11.48	6.26	12.04
10.83	11.38	5.46	8.58
9.78	12.58	5.71	10.23
siNC	siHIF	si-NC+Pb	si-HIF+Pb	Fig5J
0.93	0.85	1.86	1.36
0.85	1.22	1.86	1.62
0.75	1.27	2.22	1.36
1.02	0.91	1.74	1.53
1.09	1.04	1.78	1.61
1.03	0.98	1.67	1.37
siNC	siHIF	si-NC+Pb	si-HIF+Pb	Fig5K
0.92	0.82	2.82	1.49
1.01	0.99	2.04	1.01
1.05	1.01	2.21	1.58
0.69	0.95	2.15	1.75
0.89	0.55	2.22	1.03
0.99	0.57	2.5	1.63
	Control			Fig5M
PTGS2	1.01	0.86	1.21
GPX4	0.91	0.84	1.33
	si-HIF
PTGS2	0.89	1.03	0.82
GPX4	1.29	0.91	0.93
	si-NC+Pb
PTGS2	2.29	2.41	1.99
GPX4	0.44	0.55	0.39
	si-HIF+Pb
PTGS2	1.41	1.54	1.66
GPX4	0.79	0.82	0.71

## Sheet: Fig6
N total	Mean	Standard Deviation	Sum	Minimum	Median	Maximum	Fig 6C				HIF-1A		Pb+HIF-1A	Fig 6D			HIF-1A		Pb+HIF-1A	Fig 6E			HIF-1A	Pb+HIF-1A	Fig 6G			0	1	2	3	Fig 6J			0	1	2	3	Fig 6K			HIF-1A	Pb+HIF-1A	Fig 6L
1001	-746.272	145.905	-747018	-1159.33	-736.563	-195.534				0	2.592	0	2.57728			14	1.495	15	0.776			0	0.0004987	0.0005038			500	0.03391	0.03583	0.03893	0.04389			270	312670	314674	338133	340955			180	16.7194	-14.2765
										100	2.6671	100	2.647			15	1.3958	16	0.5323			100	0.31171	0.26986			499	0.03404	0.03598	0.03905	0.04411			271	314381	316533	338928	339703			181	10.1927	-5.41085
										200	2.67029	200	2.64598			16	1.2901	17	0.6454			200	0.35272	0.28853			498	0.03418	0.03609	0.03921	0.04424			272	313953	319997	339139	340733			182	5.10481	0.44708
										300	2.70466	300	2.67738			17	1.4082	18	0.5598			300	0.36887	0.29022			497	0.03433	0.03618	0.03939	0.04436			273	312139	316834	337483	341664			183	1.34471	3.75952
										400	2.67595	400	2.63692			18	1.2535	19	0.5598			400	0.36537	0.30885			496	0.03447	0.03628	0.03965	0.04452			274	312814	313352	333901	339665			184	-1.19874	4.98876
										500	2.64901	500	2.61848			19	1.0494	20	0.4767			500	0.38123	0.30984			495	0.03456	0.03644	0.04016	0.0447			275	306269	304002	328861	333766			185	-2.63664	4.59706
										600	2.66593	600	2.64538			20	1.0627	21	0.4886			600	0.34626	0.31616			494	0.03472	0.03656	0.04029	0.0449			276	300142	296621	321577	323311			186	-3.08009	3.04671
										700	2.69677	700	2.63355			21	1.0586	22	0.3522			700	0.35348	0.31866			493	0.03482	0.03668	0.04043	0.04501			277	284908	286858	308455	310205			187	-2.6402	0.79997
										800	2.64775	800	2.64066			22	0.8127	23	0.4193			800	0.34759	0.31728			492	0.03497	0.03678	0.04058	0.04514			278	269249	269812	295124	295846			188	-0.81268	-0.81152
										900	2.64058	900	2.57818			23	0.8714	24	0.3455			900	0.38621	0.29845			491	0.03513	0.03688	0.04069	0.04534			279	255277	254831	275483	279815			189	0.40655	-1.99588
										1000	2.62657	1000	2.58205			24	0.8323	25	0.3351			1000	0.41823	0.32425			490	0.03516	0.03696	0.04065	0.04556			280	236603	236169	258710	261847			190	3.80441	-3.85248
										1100	2.65282	1100	2.61433			25	0.6861	26	0.3184			1100	0.4149	0.33332			489	0.0353	0.03712	0.0408	0.04575			281	221437	219091	243221	246687			191	8.18442	-2.4824
										1200	2.62263	1200	2.60617			26	0.5776	27	0.3754			1200	0.42679	0.31911			488	0.03543	0.03722	0.04102	0.04597			282	205636	205727	228879	231593			192	8.03482	-5.23143
										1300	2.66161	1300	2.60433			27	0.7285	28	0.3098			1300	0.4168	0.33167			487	0.03556	0.03732	0.04124	0.04615			283	193100	195017	216971	220783			193	10.0828	-4.63574
										1400	2.67561	1400	2.57792			28	0.58	29	0.4313			1400	0.44841	0.31604			486	0.03569	0.03744	0.04141	0.0463			284	185628	187528	207971	213001			194	10.6395	1.5484
										1500	2.66466	1500	2.60671			29	0.5371	30	0.4337			1500	0.4822	0.31554			485	0.03579	0.03757	0.04151	0.04642			285	177703	182693	203932	207333			195	9.36598	3.86214				6
										1600	2.68382	1600	2.59342			30	0.5068	31	0.3366			1600	0.51805	0.31841			484	0.03597	0.0377	0.04166	0.04666			286	173856	180328	201451	205390			196	8.95031	5.12892
										1700	2.63738	1700	2.58733			31	0.4501	32	0.4007			1700	0.54313	0.30716			483	0.03612	0.0378	0.04178	0.04684			287	174107	176289	203470	206779			197	8.49039	6.35456
										1800	2.63459	1800	2.61176			32	0.4459	33	0.4454			1800	0.49749	0.3082			482	0.03625	0.03791	0.04189	0.04703			288	173180	182281	206850	208770			198	7.861	8.94262
										1900	2.67187	1900	2.60468			33	0.4406	34	0.3961			1900	0.44695	0.32232			481	0.03638	0.03802	0.04199	0.04721			289	174798	185142	209636	212473			199	6.37987	10.0496
										2000	2.71639	2000	2.60758			34	0.4175	35	0.4141			2000	0.47317	0.31937			480	0.03653	0.03808	0.04207	0.04732			290	175991	189430	216982	217765			200	4.01891	8.01236
										2100	2.77678	2100	2.59241			35	0.3985	36	0.3094			2100	0.51258	0.31222			479	0.03667	0.03815	0.04208	0.04747			291	180470	194568	223135	223988			201	4.04919	8.79603
										2200	2.74658	2200	2.55812			36	0.3292	37	0.3397			2200	0.48323	0.31027			478	0.03683	0.03825	0.04217	0.04763			292	184750	200949	230183	232524			202	3.33604	7.57047
										2300	2.73256	2300	2.56806			37	0.3735	38	0.3984			2300	0.4537	0.3151			477	0.03701	0.03835	0.04232	0.04782			293	189599	209970	238169	241785			203	3.14452	4.84245
										2400	2.72304	2400	2.54473			38	0.3864	39	0.3174			2400	0.49054	0.32647			476	0.0372	0.03842	0.04249	0.04802			294	195341	216421	248051	251288			204	2.64962	1.58729
										2500	2.71835	2500	2.55992			39	0.3583	40	0.2541			2500	0.43047	0.32209			475	0.03733	0.03846	0.04257	0.04815			295	199235	225467	257278	261994			205	2.80401	0.58981
										2600	2.73565	2600	2.55266			40	0.2928	41	0.1711			2600	0.41844	0.31026			474	0.03754	0.03855	0.04276	0.04837			296	207466	231803	266521	269900			206	1.78055	-2.00181
										2700	2.74819	2700	2.55985			41	0.3077	42	0.2739			2700	0.45268	0.32062			473	0.03772	0.03869	0.04293	0.04857			297	212898	243183	279606	282946			207	0.53912	-2.42787
										2800	2.64309	2800	2.59703			42	0.3949	43	0.2375			2800	0.48916	0.31025			472	0.03788	0.03881	0.0431	0.04878			298	219126	250292	291544	295627			208	-0.11521	-2.74887
										2900	2.62224	2900	2.6078			43	0.3276	44	0.1696			2900	0.44981	0.31779			471	0.03803	0.03886	0.0433	0.049			299	224569	260308	302048	305317			209	-0.27307	-3.54879
										3000	2.62144	3000	2.61432			44	0.2314	45	0.2074			3000	0.40843	0.32892			470	0.0382	0.03896	0.04347	0.04911			300	232384	269738	315262	318178			210	-0.65286	-3.78329
										3100	2.63209	3100	2.59952			45	0.2605	46	0.2362			3100	0.43911	0.35363			469	0.03829	0.039	0.04362	0.04923			301	235942	276092	324753	329847			211	-1.49073	-3.98775
										3200	2.62647	3200	2.5946			46	0.2911	47	0.2336			3200	0.42136	0.33641			468	0.03844	0.03908	0.04381	0.0494			302	242525	287348	335383	339772			212	-2.31624	-4.59668
										3300	2.62648	3300	2.60417			47	0.3522	48	0.3882			3300	0.38996	0.30568			467	0.03863	0.0392	0.04402	0.04959			303	246868	293737	345153	353486			213	-2.12903	-3.65339
										3400	2.65855	3400	2.58391			48	0.5527	49	0.3209			3400	0.41997	0.33038			466	0.03882	0.03935	0.04423	0.04975			304	252570	301684	356800	361915			214	-2.70851	-3.72092
										3500	2.6521	3500	2.59886			49	0.5709	50	0.2537			3500	0.47577	0.31443			465	0.039	0.03947	0.04444	0.04997			305	255365	307144	367132	373384			215	-3.1099	-3.40912
										3600	2.64679	3600	2.57638			50	0.4536	51	0.2218			3600	0.46532	0.30339			464	0.03919	0.03963	0.04462	0.05015			306	261225	315441	376561	383560			216	-3.49437	-3.65603
										3700	2.59304	3700	2.57203			51	0.4959	52	0.2568			3700	0.49886	0.32183			463	0.03934	0.03969	0.0448	0.05033			307	264806	322241	384145	393341			217	-3.43544	-3.64761
										3800	2.59966	3800	2.546			52	0.4726	53	0.3133			3800	0.5516	0.32784			462	0.03948	0.0397	0.04497	0.0505			308	268397	330425	395911	405337			218	-3.70426	-3.82797
										3900	2.62186	3900	2.56163			53	0.4409	54	0.2111			3900	0.52601	0.32707			461	0.03965	0.0398	0.04514	0.05066			309	272515	335188	404816	413208			219	-3.7798	-4.02418
										4000	2.635	4000	2.5636			54	0.3576	55	0.2071			4000	0.46344	0.33734			460	0.03983	0.03978	0.0453	0.05086			310	276034	340762	413875	424494			220	-4.09405	-4.23262
										4100	2.65485	4100	2.5727			55	0.3964	56	0.2938			4100	0.51275	0.32893			459	0.03999	0.03982	0.04548	0.05107			311	278173	348008	419244	432607			221	-3.99563	-4.28337
										4200	2.62926	4200	2.57923			56	0.4214	57	0.1754			4200	0.5447	0.32434			458	0.04018	0.03991	0.0457	0.05128			312	283773	356183	431092	441210			222	-3.90678	-4.39934
										4300	2.57474	4300	2.5589			57	0.3514	58	0.1496			4300	0.74286	0.3411			457	0.04041	0.04002	0.04596	0.05149			313	285233	359931	435890	449917			223	-3.83222	-4.49955
										4400	2.50227	4400	2.55917			58	0.3083	59	0.1495			4400	0.77725	0.31379			456	0.04066	0.0401	0.0462	0.05169			314	289004	364016	444003	457685			224	-4.06792	-4.57488
										4500	2.48543	4500	2.59133			59	0.289	60	0.1787			4500	0.7875	0.31466			455	0.0408	0.04028	0.04643	0.05197			315	293371	371058	452674	462741			225	-4.03539	-4.77091
										4600	2.50111	4600	2.56564			60	0.3398	61	0.1511			4600	0.69189	0.34486			454	0.04091	0.04042	0.0466	0.05215			316	294227	374081	456086	472978			226	-3.90776	-4.65208
										4700	2.47841	4700	2.55327			61	0.2967	62	0.1148			4700	0.74511	0.32857			453	0.04111	0.04058	0.04677	0.05234			317	296603	379257	463992	480059			227	-3.8282	-4.58643
										4800	2.51902	4800	2.54928			62	0.2167	63	0.1228			4800	0.66467	0.33143			452	0.04141	0.04078	0.04698	0.05258			318	298239	384164	468516	484534			228	-3.80701	-4.60388
										4900	2.49852	4900	2.56901			63	0.2299	64	0.1553			4900	0.67813	0.31676			451	0.04154	0.04092	0.04716	0.05279			319	301383	386529	474326	489413			229	-3.73239	-4.47516
										5000	2.51656	5000	2.58939			64	0.2552	65	0.1091			5000	0.66407	0.31924			450	0.04181	0.04109	0.04736	0.05296			320	302909	389436	478309	492237			230	-3.6855	-4.36938
										5100	2.51514	5100	2.60789			65	0.1869	66	0.1993			5100	0.68795	0.33922			449	0.04199	0.04128	0.0476	0.0532			321	304913	394933	482345	495874			231	-3.59965	-4.28901
										5200	2.53322	5200	2.59461			66	0.2012	67	0.1713			5200	0.76134	0.33078			448	0.04216	0.04142	0.04781	0.05343			322	305690	394266	483777	498455			232	-3.55071	-4.21425
										5300	2.5448	5300	2.59839			67	0.2344	68	0.1533			5300	0.78494	0.33478			447	0.04237	0.04154	0.048	0.05362			323	305894	397144	485588	500491			233	-3.47802	-4.09218
										5400	2.54817	5400	2.60114			68	0.2611	69	0.1484			5400	0.76423	0.34381			446	0.04263	0.04179	0.0483	0.05392			324	305442	397930	487809	504168			234	-3.37819	-3.91922
										5500	2.52823	5500	2.5962			69	0.2244	70	0.2525			5500	0.77322	0.34768			445	0.04277	0.04187	0.04839	0.05413			325	305148	397063	487341	502876			235	-3.25506	-3.7867
										5600	2.57766	5600	2.58914			70	0.2894	71	0.3347			5600	0.66493	0.33408			444	0.04301	0.04203	0.04858	0.05436			326	306231	396384	487093	504056			236	-3.09534	-3.58458
										5700	2.57836	5700	2.6441			71	0.3338	72	0.2889			5700	0.64717	0.33843			443	0.0432	0.04218	0.0487	0.05455			327	304980	396912	485759	499970			237	-2.93711	-3.41363
										5800	2.6254	5800	2.59284			72	0.2693	73	0.3139			5800	0.6475	0.31468			442	0.04338	0.04237	0.04882	0.05473			328	304070	395398	483416	500759			238	-2.84871	-3.28914
										5900	2.59145	5900	2.60974			73	0.327	74	0.3998			5900	0.62855	0.32203			441	0.04372	0.04269	0.04918	0.05496			329	301560	393868	480370	498144			239	-2.64025	-3.11085
										6000	2.6081	6000	2.57653			74	0.3976	88	0.8201			6000	0.67918	0.30723			440	0.04382	0.04284	0.04925	0.05511			330	300107	391504	477963	493317			240	-2.42953	-2.92389
										6100	2.66754	6100	2.59015			88	0.3327	89	0.7491			6100	0.65415	0.31204			439	0.044	0.04297	0.04944	0.05535			331	298960	386427	473824	491652			241	-2.26188	-2.78597
										6200	2.63988	6200	2.59988			89	0.3067	90	0.6535			6200	0.64376	0.31109			438	0.04419	0.04316	0.04958	0.05556			332	296273	386490	471562	486211			242	-2.10737	-2.60195
										6300	2.62755	6300	2.5788			90	0.2853	91	0.6304			6300	0.62494	0.34146			437	0.04439	0.0434	0.04974	0.0558			333	294216	382790	467414	481008			243	-1.9877	-2.40732
										6400	2.64152	6400	2.61115			91	0.4038	92	0.4953			6400	0.65997	0.32872			436	0.04466	0.04365	0.04999	0.05617			334	290551	378795	462513	476774			244	-1.84191	-2.25342
										6500	2.62742	6500	2.58909			92	0.3862	93	0.3052			6500	0.68389	0.32913			435	0.04499	0.04394	0.05016	0.05643			335	288936	373055	455586	471773			245	-1.72407	-2.09425
										6600	2.64666	6600	2.62332			93	0.2359	94	0.3287			6600	0.76214	0.3171			434	0.04514	0.04418	0.05029	0.05667			336	284327	369012	450532	464012			246	-1.61503	-1.94247
										6700	2.67329	6700	2.58083			94	0.2915	95	0.2524			6700	0.81468	0.30109			433	0.04536	0.04437	0.05048	0.05686			337	280729	365066	444510	460037			247	-1.51173	-1.82372
										6800	2.68454	6800	2.56708			95	0.2572	96	0.2123			6800	0.78774	0.31452			432	0.04565	0.04462	0.05076	0.0571			338	277661	358617	437153	453334			248	-1.40665	-1.67474
										6900	2.56803	6900	2.53272			96	0.2529	97	0.1922			6900	0.81645	0.32473			431	0.04593	0.04496	0.05112	0.05744			339	273222	352654	430494	444796			249	-1.32892	-1.55281
										7000	2.58538	7000	2.55354			97	0.2856	98	0.1032			7000	0.88865	0.32204			430	0.04617	0.04508	0.05128	0.05762			340	269300	346671	422414	438661			250	-1.21035	-1.43125
										7100	2.54963	7100	2.55095			98	0.2494	99	0.089			7100	0.83205	0.30787			429	0.04633	0.04524	0.05136	0.05787			341	264719	341071	415209	430076			251	-1.1305	-1.34319
										7200	2.53808	7200	2.56467			99	0.2018	100	0.1198			7200	0.82483	0.31215			428	0.0466	0.04546	0.0516	0.05818			342	260938	335628	407413	421971			252	-1.09545	-1.26387
										7300	2.57386	7300	2.55925			100	0.2045	101	0.1135			7300	0.81255	0.32178			427	0.04693	0.04572	0.0519	0.05849			343	256854	331045	399817	413892			253	-0.98472	-1.18306
										7400	2.57542	7400	2.57253			101	0.1986	102	0.1043			7400	0.86476	0.30771			426	0.04724	0.04599	0.05216	0.05876			344	253736	323941	393499	407799			254	-0.89135	-1.07722
										7500	2.61481	7500	2.56287			102	0.1876	103	0.126			7500	0.79922	0.31799			425	0.04747	0.04629	0.05244	0.05912			345	247744	318031	385957	398418			255	-0.86817	-0.99422
										7600	2.65348	7600	2.56488			103	0.2225	104	0.1335			7600	0.78374	0.3187			424	0.04758	0.0465	0.05261	0.05926			346	242170	310401	377688	390795			256	-0.82829	-0.92926
										7700	2.65315	7700	2.60319			104	0.2303	105	0.1736			7700	0.81176	0.33252			423	0.04785	0.04675	0.05283	0.05958			347	239692	306776	369705	382064			257	-0.80753	-0.88454
										7800	2.66764	7800	2.57301			105	0.2983	106	0.1564			7800	0.77685	0.31544			422	0.04814	0.04699	0.05307	0.05985			348	235708	299228	362329	374701			258	-0.76986	-0.84541
										7900	2.63894	7900	2.55249			106	0.2679	107	0.1126			7900	0.80417	0.31559			421	0.04839	0.04721	0.05335	0.06006			349	231754	293306	355064	367364			259	-0.6829	-0.76158
										8000	2.61025	8000	2.56672			107	0.2136	108	0.1169			8000	0.71973	0.30772			420	0.04864	0.04746	0.05368	0.06043			350	227847	287791	346336	359487			260	-0.64848	-0.71621
										8100	2.58587	8100	2.55283			108	0.2047	109	0.0971			8100	0.77221	0.31414			419	0.04891	0.04772	0.05399	0.06077			351	223817	283891	341361	351973			261	-0.59957	-0.70681
										8200	2.57978	8200	2.56869			109	0.1531	110	0.0996			8200	0.71195	0.30009			418	0.04915	0.04793	0.05427	0.06098			352	220073	276079	334096	344100			262	-0.56301	-0.65984
										8300	2.58807	8300	2.54136			110	0.1727	111	0.1087			8300	0.70365	0.31646			417	0.04937	0.04814	0.05453	0.06118			353	216199	272365	326359	336910			263	-0.53478	-0.62415
										8400	2.62271	8400	2.54701			111	0.157	112	0.1188			8400	0.67439	0.3058			416	0.04964	0.04835	0.0548	0.06146			354	213329	267024	319968	329335			264	-0.4829	-0.55884
										8500	2.66282	8500	2.53677			112	0.1561	113	0.0981			8500	0.67859	0.30874			415	0.05	0.04854	0.05515	0.06187			355	210436	261229	314481	323233			265	-0.44753	-0.50143
										8600	2.69185	8600	2.55397			113	0.1654	114	0.1422			8600	0.62388	0.32305			414	0.05017	0.04864	0.05542	0.06211			356	207139	256751	306816	316598			266	-0.40057	-0.47878
										8700	2.67201	8700	2.56364			114	0.1973	115	0.1234			8700	0.69434	0.31935			413	0.05046	0.0489	0.05579	0.06248			357	204230	252379	300554	310686			267	-0.3217	-0.44618
										8800	2.65644	8800	2.57625			115	0.2159	116	0.0955			8800	0.73268	0.30988			412	0.05074	0.04917	0.05612	0.06281			358	200757	248112	296086	303946			268	-0.29894	-0.38777
										8900	2.65936	8900	2.58689			116	0.1804	117	0.1215			8900	0.75453	0.29727			411	0.051	0.04938	0.05638	0.0631			359	198106	244438	289048	299621			269	-0.33871	-0.40546
										9000	2.6524	9000	2.61564			117	0.2119	118	0.1687			9000	0.70099	0.29516			410	0.05127	0.04954	0.05663	0.06343			360	194981	238740	283988	290659			270	-0.33375	-0.39049
										9100	2.62717	9100	2.56618			118	0.2836	119	0.1088			9100	0.71365	0.30307			409	0.05147	0.04978	0.05692	0.06362			361	192769	233412	278553	286397			271	-0.35048	-0.37067
										9200	2.64505	9200	2.53134			119	0.2585	120	0.1676			9200	0.72937	0.33114			408	0.05174	0.05007	0.05724	0.06397			362	190423	229591	271415	280045			272	-0.32514	-0.32971
										9300	2.66849	9300	2.58734			120	0.2307	121	0.1209			9300	0.66206	0.30504			407	0.05199	0.05029	0.05749	0.06428			363	186695	226472	266749	274371			273	-0.23656	-0.27762
										9400	2.69005	9400	2.56614			121	0.1916	122	0.2016			9400	0.71793	0.30235			406	0.05225	0.05047	0.0577	0.06459			364	185307	221335	263347	268989			274	-0.22928	-0.27234
										9500	2.6841	9500	2.55493			122	0.1745	123	0.1342			9500	0.70866	0.31182			405	0.05265	0.0508	0.05805	0.06511			365	182088	216943	256019	261151			275	-0.21325	-0.25737
										9600	2.68851	9600	2.57006			123	0.1975	124	0.1083			9600	0.78804	0.3212			404	0.05276	0.05084	0.05823	0.06516			366	179301	211855	249818	255950			276	-0.22964	-0.22292
										9700	2.67547	9700	2.58118			124	0.1725	125	0.2076			9700	0.71835	0.32548			403	0.05296	0.05106	0.05853	0.06544			367	175084	207545	244741	249191			277	-0.20301	-0.2139
										9800	2.67122	9800	2.61134			125	0.2514	126	0.1717			9800	0.68563	0.31234			402	0.0533	0.05138	0.05888	0.06578			368	172063	201623	238614	241829			278	-0.20038	-0.15735
										9900	2.6866	9900	2.58814			126	0.2218	127	0.1251			9900	0.67893	0.32506			401	0.05365	0.05168	0.05921	0.06604			369	168584	198228	232145	236978			279	-0.17851	-0.17162
										10000	2.66957	10000	2.5865			127	0.1563	128	0.0986			10000	0.68473	0.32043			400	0.05377	0.05179	0.05943	0.06616			370	166098	194079	226747	230314			280	-0.15908	-0.20325
										10100	2.61812	10100	2.61202			128	0.1501	129	0.1021			10100	0.70591	0.32975			399	0.0539	0.05175	0.05903	0.0666			371	163753	189063	222089	225193			281	-0.17131	-0.20078
										10200	2.61828	10200	2.61644			129	0.1734	130	0.1556			10200	0.60711	0.32323			398	0.05442	0.05214	0.05902	0.06725			372	161098	185345	216644	219023			282	-0.19192	-0.19846
										10300	2.63879	10300	2.59268			130	0.1717	131	0.1162			10300	0.65644	0.31172			397	0.05481	0.05242	0.0593	0.06769			373	157629	180775	211510	214515			283	-0.19693	-0.20382
										10400	2.60201	10400	2.6073			131	0.1798	132	0.1072			10400	0.69453	0.32216			396	0.05505	0.05256	0.05967	0.06805			374	155012	177238	207213	209935			284	-0.16609	-0.15038
										10500	2.6309	10500	2.60202			132	0.1791	133	0.1555			10500	0.65423	0.32794			395	0.05537	0.05297	0.0603	0.06846			375	153516	174201	202312	205063			285	-0.13357	-0.15048
										10600	2.60386	10600	2.59374			133	0.2278	134	0.1694			10600	0.66578	0.31486			394	0.05551	0.0531	0.06028	0.06827			376	150065	169893	197965	198850			286	-0.11405	-0.11104
										10700	2.68919	10700	2.6194			134	0.1961	135	0.1949			10700	0.7073	0.31735			393	0.05572	0.05332	0.06042	0.06865			377	148414	167360	192487	194125			287	-0.09264	-0.08456
										10800	2.64482	10800	2.61572			135	0.1655	136	0.1144			10800	0.6872	0.31554			392	0.05617	0.05377	0.06094	0.06925			378	146099	163466	188521	190769			288	-0.09635	-0.09267
										10900	2.61187	10900	2.62669			136	0.1866	137	0.1269			10900	0.6456	0.32436			391	0.05676	0.05436	0.06162	0.0698			379	144150	160202	185532	186600			289	-0.0943	-0.07767
										11000	2.62941	11000	2.57158			137	0.2442	138	0.1254			11000	0.76828	0.31822			390	0.05712	0.05471	0.0618	0.07005			380	141184	156894	180630	182493			290	-0.07584	-0.05161
										11100	2.5945	11100	2.57309			138	0.2717	139	0.1582			11100	0.73296	0.32248			389	0.05684	0.05444	0.06158	0.07008			381	139361	154662	178004	178566			291	-0.0524	-0.04312
										11200	2.56924	11200	2.62614			139	0.3271	140	0.1175			11200	0.81346	0.33229			388	0.05736	0.05513	0.06218	0.07054			382	137810	151407	173433	174803			292	-0.08207	-0.02361
										11300	2.53612	11300	2.59605			140	0.2724	141	0.1473			11300	0.83718	0.32929			387	0.05761	0.05557	0.06265	0.07076			383	134845	147851	169475	170649			293	-0.06951	-0.03112
										11400	2.51984	11400	2.58634			141	0.2514	142	0.1931			11400	0.82375	0.31351			386	0.05753	0.05558	0.06282	0.07078			384	132750	144734	165029	166104			294	-0.06376	0.00108
										11500	2.52001	11500	2.57393			142	0.3035	143	0.2113			11500	0.83813	0.30586			385	0.05788	0.05586	0.06314	0.07127			385	130331	142175	162236	162284			295	-0.0545	0.03749
										11600	2.48218	11600	2.57187			143	0.3239	144	0.1611			11600	0.88404	0.33209			384	0.05848	0.05588	0.06358	0.07147			386	129074	138771	158894	159650			296	-0.04086	0.07581
										11700	2.44119	11700	2.57249			144	0.2706	145	0.2131			11700	0.92854	0.32958			383	0.05866	0.05622	0.06374	0.07201			387	127768	137080	157102	157084			297	-0.02195	0.11377
										11800	2.48227	11800	2.53833			145	0.3226	146	0.205			11800	0.87772	0.33686			382	0.059	0.05657	0.06406	0.07257			388	127731	136782	155419	155101			298	0.00313	0.14909
										11900	2.46617	11900	2.56248			146	0.3389	147	0.1469			11900	0.88225	0.32886			381	0.05961	0.05686	0.06465	0.07303			389	127749	135381	154614	153871			299	0.03524	0.1795
										12000	2.45376	12000	2.57262			147	0.2977	148	0.186			12000	0.87194	0.327			380	0.05966	0.05734	0.06507	0.07338			390	128199	135798	153070	153734			300	0.07527	0.20271
										12100	2.46381	12100	2.56078			148	0.3004	149	0.2416			12100	0.80194	0.34876			379	0.05989	0.05759	0.06506	0.07354			391	127810	134379	152757	151833
										12200	2.45403	12200	2.56343			149	0.3583	150	0.2939			12200	0.80668	0.34984			378	0.06046	0.05821	0.06574	0.07401			392	127918	133408	150719	149164
										12300	2.47547	12300	2.56187			150	0.4368	162	0.3818			12300	0.81079	0.3391			377	0.06089	0.05861	0.06645	0.07438			393	126648	132582	149192	147698
										12400	2.46635	12400	2.54564			162	0.525	163	0.2645			12400	0.77588	0.32054			376	0.06092	0.05848	0.06664	0.07443			394	125180	130723	146973	145709
										12500	2.44646	12500	2.56292			163	0.4358	164	0.2017			12500	0.82037	0.34269			375	0.06128	0.05883	0.06679	0.07502			395	124262	128232	144725	143557
										12600	2.47528	12600	2.59238			164	0.3917	165	0.1844			12600	0.7795	0.34124			374	0.06185	0.05914	0.06719	0.07553			396	122869	126951	142221	140306
										12700	2.48232	12700	2.57438			165	0.3628	166	0.1136			12700	0.77862	0.31892			373	0.06228	0.05954	0.06778	0.07609			397	121133	124621	138528	138293
										12800	2.48366	12800	2.5743			166	0.3321	167	0.159			12800	0.75522	0.33071			372	0.06248	0.05995	0.0682	0.07638			398	119369	122382	136117	135585
										12900	2.50057	12900	2.57492			167	0.3086	168	0.1449			12900	0.70175	0.34658			371	0.06247	0.06023	0.06823	0.07618			399	117768	119457	133454	131867
										13000	2.53555	13000	2.5652			168	0.3144	169	0.1433			13000	0.67933	0.36483			370	0.06326	0.06033	0.06902	0.07705			400	116000	117752	129783	129688
										13100	2.49368	13100	2.57343			169	0.2523	170	0.1473			13100	0.69262	0.34204			369	0.0636	0.06084	0.06933	0.07728			401	114271	115597	127632	126667
										13200	2.50442	13200	2.58979			170	0.2752	171	0.1043			13200	0.66226	0.33758			368	0.06389	0.06125	0.06974	0.07773			402	112271	113265	125700	124582
										13300	2.50334	13300	2.56464			171	0.1905	172	0.1458			13300	0.67654	0.33231			367	0.06419	0.06151	0.07016	0.07835			403	110726	111711	123663	121341
										13400	2.52999	13400	2.56809			172	0.2083	173	0.1372			13400	0.66561	0.34242			366	0.06441	0.06174	0.07023	0.07875			404	109579	109822	121529	121128
										13500	2.5055	13500	2.57444			173	0.1988	174	0.1572			13500	0.66596	0.33192			365	0.06493	0.06228	0.07112	0.0794			405	108491	109271	120400	118700
										13600	2.50003	13600	2.5647			174	0.2189	175	0.1994			13600	0.71359	0.32761			364	0.06545	0.06245	0.07148	0.07962			406	109014	108495	119665	117384
										13700	2.50517	13700	2.58194			175	0.2745	176	0.2975			13700	0.74068	0.33203			363	0.06595	0.06267	0.07185	0.07995			407	108450	108238	118208	116998
										13800	2.51387	13800	2.56458			176	0.2523	177	0.3804			13800	0.77945	0.33796			362	0.06639	0.06314	0.07244	0.08057			408	107707	107873	117713	116346
										13900	2.50003	13900	2.56034			177	0.3049	179	0.479			13900	0.75984	0.33211			361	0.0667	0.06384	0.07308	0.0812			409	108452	107275	117354	115813
										14000	2.54425	14000	2.5555			178	0.57	180	0.5518			14000	0.77379	0.3438			360	0.0674	0.06388	0.07323	0.0815			410	94407.1	91158.8	99436.7	97488.4
										14100	2.52488	14100	2.58043			179	0.5719	181	0.3922			14100	0.78533	0.34129			359	0.06764	0.06436	0.07376	0.08194			411	93210.2	90651.6	99420.5	97443.7
										14200	2.5401	14200	2.55737			180	0.8247	182	0.4332			14200	0.77752	0.36207			358	0.06797	0.06468	0.07421	0.08243			412	94670.5	91200.4	98191.6	96448.2
										14300	2.55397	14300	2.56272			181	0.6065	183	0.4302			14300	0.80739	0.32477			357	0.06849	0.06492	0.07462	0.08292			413	93934.6	90953.5	98014.4	96444.3
										14400	2.55322	14400	2.59274			182	0.4011	184	0.3983			14400	0.8169	0.34569			356	0.06907	0.06549	0.07523	0.08338			414	94057.3	91463.2	97245.8	95298.7
										14500	2.55122	14500	2.58508			183	0.5137	185	0.494			14500	0.75812	0.32599			355	0.06942	0.06558	0.07573	0.08374			415	93565.8	89953.1	96715.1	95221.4
										14600	2.5237	14600	2.59066			184	0.4966	186	0.2673			14600	0.76909	0.33052			354	0.06966	0.06604	0.07616	0.08419			416	93633.5	89777.3	95678.4	93877.2
										14700	2.49436	14700	2.57189			185	0.4773	187	0.185			14700	0.72382	0.32754			353	0.07013	0.06658	0.07657	0.08467			417	92772.6	88737.8	95209.5	93265.9
										14800	2.51588	14800	2.56551			186	0.3007	188	0.1574			14800	0.71847	0.3538			352	0.07067	0.06704	0.07697	0.08509			418	92591.8	88658.4	94080.8	92842.1
										14900	2.52032	14900	2.56077			187	0.2299	189	0.1326			14900	0.71161	0.34176			351	0.07103	0.06739	0.0774	0.08539			419	91203.3	87603.3	93938.7	90730.6
										15000	2.48776	15000	2.5762			188	0.2415	190	0.177			15000	0.74901	0.34247			350	0.07156	0.06787	0.078	0.08598			420	91659.6	86737.9	92042.4	90052.3
										15100	2.46745	15100	2.54955			189	0.2315	191	0.1239			15100	0.78416	0.34463			349	0.07213	0.06829	0.07863	0.08664			421	91138.5	86427	91341.7	89258.1
										15200	2.44665	15200	2.59774			190	0.2447	192	0.1162			15200	0.8597	0.31163			348	0.07278	0.06878	0.07926	0.08731			422	89475.4	85712.8	90255.4	87955.5
										15300	2.48066	15300	2.58202			191	0.256	193	0.1136			15300	0.8703	0.33104			347	0.07328	0.06924	0.0798	0.08781			423	88560.3	83864.4	88724.6	86073.3
										15400	2.44868	15400	2.54039			192	0.2976	194	0.0933			15400	0.85237	0.3344			346	0.07356	0.06962	0.08023	0.08812			424	87692.2	83049.2	88107.9	85127.9
										15500	2.43198	15500	2.54005			193	0.307	195	0.1185			15500	0.9505	0.33623			345	0.0741	0.07017	0.08077	0.0886			425	87332.5	81915.9	86340.7	83811.2
										15600	2.40182	15600	2.58465			194	0.2896	196	0.1042			15600	0.98957	0.32548			344	0.07454	0.07049	0.08139	0.08924			426	86243	80560.6	84505.7	82428.1
										15700	2.45982	15700	2.6114			195	0.2845	197	0.1986			15700	0.9278	0.31759			343	0.07497	0.07106	0.08193	0.08987			427	84938.1	79428.6	83127.1	80673.8
										15800	2.42617	15800	2.57869			196	0.2832	198	0.1931			15800	0.94628	0.29754			342	0.07541	0.07168	0.08245	0.09041			428	83350.4	78146.2	81774.5	79505.7
										15900	2.46546	15900	2.56815			197	0.3272	199	0.362			15900	1.01614	0.29567			341	0.07587	0.07211	0.08305	0.0908			429	82301.1	76726.1	80448.3	77054.9
										16000	2.42588	16000	2.55373			198	0.4504	200	0.3766			16000	0.99116	0.28035			340	0.07631	0.0725	0.08369	0.09143			430	80826.4	75457	79086.5	75779.3
										16100	2.42864	16100	2.5817			199	0.4063	218	0.2634			16100	0.9679	0.30947			339	0.07688	0.07299	0.08412	0.09203			431	79734.5	74417.6	76756.1	74621.3
										16200	2.39791	16200	2.53103			200	0.4419	219	0.185			16200	0.98552	0.32382			338	0.07736	0.07346	0.08455	0.09253			432	78797.8	73913.9	75952.3	72613.4
										16300	2.41195	16300	2.55804			218	0.3502	220	0.1387			16300	0.93663	0.32302			337	0.07779	0.07391	0.08512	0.09304			433	77363.7	72549.5	73972.5	71305.3
										16400	2.40579	16400	2.57439			219	0.3038	221	0.1049			16400	0.92379	0.31727			336	0.07835	0.0744	0.08592	0.09372			434	76697.1	71157.3	72616.5	70046.3
										16500	2.38795	16500	2.58854			220	0.2709	222	0.1276			16500	0.98776	0.34405			335	0.07884	0.07476	0.08635	0.09413			435	75435.3	69956.3	71820.7	69073.5
										16600	2.39758	16600	2.59524			221	0.2551	223	0.1083			16600	0.92623	0.34383			334	0.07942	0.0752	0.08693	0.09475			436	74689.6	69194	70740.8	67326.9
										16700	2.37181	16700	2.56998			222	0.2596	224	0.09			16700	0.93369	0.30237			333	0.08003	0.07577	0.08764	0.09542			437	74048	69320.4	70610.8	66243.7
										16800	2.35165	16800	2.57157			223	0.2546	225	0.1489			16800	0.89868	0.33033			332	0.0806	0.07639	0.08837	0.09607			438	73418.2	68484.8	69562.3	65526.8
										16900	2.36573	16900	2.5542			224	0.2555	226	0.1294			16900	0.90326	0.36278			331	0.08105	0.07688	0.08894	0.09668			439	72412.8	68713.9	68630.3	64822.8
										17000	2.35516	17000	2.56862			225	0.2741	227	0.1021			17000	0.8971	0.33784			330	0.08164	0.07744	0.08946	0.0974			440	71049.8	67268.5	67293.4	64454.9
										17100	2.36893	17100	2.53924			226	0.2774	228	0.1147			17100	0.95892	0.35081			329	0.08224	0.07789	0.09008	0.09786			441	70860.5	66757.3	66459.6	64023.3
										17200	2.36016	17200	2.58712			227	0.2898	229	0.1382			17200	0.94136	0.32824			328	0.08272	0.07848	0.09074	0.09842			442	70335.6	66513.5	66093.5	62853.8
										17300	2.37698	17300	2.57127			228	0.2747	230	0.1384			17300	0.96816	0.32489			327	0.0832	0.0792	0.09144	0.09915			443	69796.3	66087	65518.1	62695.9
										17400	2.37658	17400	2.59459			229	0.2767	231	0.1939			17400	0.92819	0.35357			326	0.08393	0.0799	0.09219	0.09992			444	68701.6	66354	65447.6	61554.7
										17500	2.35411	17500	2.59624			230	0.2494	232	0.2725			17500	0.94187	0.32065			325	0.08459	0.08036	0.09284	0.1005			445	69269.6	65949.3	65482.1	61814.2
										17600	2.35291	17600	2.61595			231	0.3087	233	0.384			17600	0.94617	0.32568			324	0.0851	0.08092	0.09349	0.10119			446	69187.4	65768.7	64777.8	61766.4
										17700	2.36772	17700	2.58883			232	0.3575	234	0.6362			17700	0.94726	0.3192			323	0.08563	0.08158	0.09413	0.10192			447	68427	65918.5	64617.9	61585.1
										17800	2.3617	17800	2.58756			233	0.3298	235	0.5565			17800	0.93829	0.35095			322	0.08623	0.08222	0.09484	0.10263			448	69137.4	65630.9	64629.6	61619.5
										17900	2.36338	17900	2.57654			234	0.4611	238	0.4814			17900	0.90281	0.31464			321	0.0869	0.08276	0.09573	0.10333			449	69207.8	66312	64847.1	61838.6
										18000	2.39102	18000	2.5553			235	0.4136	239	0.3729			18000	0.91019	0.31362			320	0.08782	0.08368	0.09653	0.10422			450	68782.5	67509.2	65261.2	61480.6
										18100	2.38479	18100	2.57034			236	0.3945	240	0.3285			18100	0.90116	0.33446			319	0.08843	0.08429	0.09734	0.10495			451	68602.2	66685.3	64062.1	61750.4
										18200	2.35362	18200	2.53696			237	0.3082	241	0.1595			18200	0.94634	0.32782			318	0.08901	0.08492	0.09809	0.10569			452	67593.6	66954.8	64140	61064.3
										18300	2.36735	18300	2.55438			238	0.289	242	0.1212			18300	0.9166	0.35641			317	0.08963	0.08555	0.09879	0.10645			453	67311.7	67106.4	63667.2	60826.7
										18400	2.37031	18400	2.57978			239	0.272	243	0.1436			18400	0.92789	0.32182			316	0.09031	0.08615	0.09948	0.10721			454	66793.1	66907.7	63812.7	60147.9
										18500	2.35531	18500	2.59415			240	0.2807	244	0.1006			18500	0.93071	0.31179			315	0.09093	0.08678	0.10026	0.10803			455	66454.4	67091.4	62901.3	60153.4
										18600	2.37071	18600	2.59021			241	0.2005	245	0.1599			18600	0.90662	0.31584			314	0.09178	0.08759	0.10119	0.10885			456	65953.5	66379.4	62566	60362.2
										18700	2.36442	18700	2.58873			242	0.1688	246	0.0867			18700	0.90562	0.31824			313	0.09255	0.08831	0.10196	0.10964			457	65751	67171.3	63045.9	60304.7
										18800	2.35126	18800	2.57459			243	0.1993	247	0.1019			18800	0.90577	0.34703			312	0.09326	0.08906	0.10275	0.11051			458	65756.9	66965.9	62706.7	60878.1
										18900	2.35651	18900	2.59312			244	0.1385	248	0.1187			18900	0.91421	0.33062			311	0.09395	0.08989	0.10371	0.11149			459	66044.6	67277.9	63228	60180.8
										19000	2.36704	19000	2.58039			245	0.2363	249	0.1513			19000	0.87503	0.33316			310	0.09465	0.0906	0.10463	0.11229			460	66113.5	68040.7	63364.9	61023
										19100	2.38772	19100	2.60661			246	0.1328	250	0.1057			19100	0.88101	0.30749			309	0.09545	0.09142	0.10555	0.11325			461	66722.8	69378.4	63903.9	61823.6
										19200	2.36063	19200	2.58243			247	0.1591	251	0.1385			19200	0.87767	0.32701			308	0.09627	0.09224	0.10646	0.11433			462	67355.1	69951.6	65041.3	62943.9
										19300	2.38706	19300	2.60053			248	0.1797	252	0.0966			19300	0.90713	0.32156			307	0.09714	0.09313	0.10739	0.11531			463	68110.6	70685.3	65343.6	63796.3
										19400	2.3906	19400	2.56937			249	0.206	253	0.1226			19400	0.91949	0.32382			306	0.09806	0.09408	0.10836	0.11617			464	68960.2	71318.4	65904.7	64341.4
										19500	2.36733	19500	2.55771			250	0.1753	254	0.1494			19500	0.92584	0.29656			305	0.09896	0.09497	0.10937	0.11733			465	68363.9	72276.5	66513	64987.1
										19600	2.38278	19600	2.56361			251	0.2178	255	0.1341			19600	0.93449	0.31902			304	0.09989	0.09587	0.11039	0.11845			466	68944	73185.6	67417.9	66042.7
										19700	2.35253	19700	2.55831			252	0.1839	256	0.1875			19700	0.90986	0.30527			303	0.10089	0.09689	0.11155	0.11957			467	69269.9	73650.2	68370.4	66399.7
										19800	2.35752	19800	2.58636			253	0.2008	257	0.2063			19800	0.94212	0.3358			302	0.10194	0.09797	0.11278	0.12077			468	69672.2	73971.9	68276	66813.2
										19900	2.35975	19900	2.5446			254	0.2566	258	0.1855			19900	0.9007	0.3081			301	0.10304	0.09906	0.11404	0.12207			469	69430.9	73574.6	67183.8	66049.4
										20000	2.37969	20000	2.52803			255	0.2685	259	0.1687			20000	0.91924	0.31944			300	0.10419	0.10021	0.11534	0.12341			470	68298.4	73114	66567	65129.1
										20100	2.35879	20100	2.56655			256	0.2811	260	0.2074			20100	0.92474	0.31991			299	0.10539	0.10143	0.11676	0.12476			471	67241.1	72265.9	65568.6	63834
										20200	2.38394	20200	2.55192			257	0.3581	261	0.2253			20200	0.93814	0.296			298	0.10671	0.10266	0.1182	0.1262			472	65488.9	70667.4	64062.1	62183.6
										20300	2.37383	20300	2.57664			258	0.3401	262	0.1947			20300	0.98736	0.30949			297	0.10802	0.10388	0.11971	0.12763			473	63450.1	69156.2	61925.6	60712.2
										20400	2.3745	20400	2.53614			259	0.2449	263	0.1321			20400	0.94314	0.32139			296	0.10935	0.10519	0.12134	0.1291			474	61791.8	67741.9	59838.8	58196.4
										20500	2.37701	20500	2.58006			260	0.3092	264	0.1234			20500	0.94299	0.33071			295	0.11086	0.10681	0.12317	0.13088			475	60012.6	66263.5	58237.6	56214.7
										20600	2.37188	20600	2.52628			261	0.3357	265	0.1202			20600	0.96856	0.31052			294	0.11249	0.10829	0.12491	0.13271			476	58753.6	65277.7	57181	54844.2
										20700	2.37092	20700	2.56441			262	0.2607	266	0.1934			20700	0.93349	0.31983			293	0.11417	0.10997	0.12676	0.13456			477	57481.5	63720.4	55851.9	53372.8
										20800	2.3856	20800	2.5688			263	0.2516	267	0.1603			20800	0.92065	0.32608			292	0.11579	0.1116	0.1286	0.13642			478	57042.8	63742.6	54910.4	52673
										20900	2.3796	20900	2.58137			264	0.3258	268	0.2288			20900	0.95321	0.33007			291	0.11735	0.11318	0.13045	0.13828			479	56429.3	62392.5	53979.8	52010.3
										21000	2.37434	21000	2.59627			265	0.3129	269	0.173			21000	0.91641	0.32513			290	0.119	0.11483	0.1324	0.1401			480	55009.6	61989.7	53805.2	50689.3
										21100	2.37821	21100	2.5525			266	0.3942	270	0.1389			21100	0.92853	0.3288			289	0.1207	0.11642	0.13425	0.14198			481	54182.4	61617.7	52672.7	50495.9
										21200	2.36805	21200	2.57453			267	0.3412	271	0.1377			21200	0.92324	0.32622			288	0.12234	0.1182	0.13623	0.14395			482	53956.7	60497.8	51729.6	49421.4
										21300	2.37222	21300	2.58722			268	0.4882	272	0.1236			21300	0.9368	0.30832			287	0.12399	0.11988	0.13818	0.14589			483	52813.7	59637.7	50953.7	48709.2
										21400	2.39174	21400	2.59735			269	0.3866	273	0.201			21400	0.89987	0.31438			286	0.12555	0.12134	0.13998	0.14769			484	51429	59013.9	49871.6	47696.1
										21500	2.38497	21500	2.59357			270	0.2628	274	0.1115			21500	0.89208	0.3041			285	0.12685	0.1226	0.14161	0.14921			485	49943.8	58246.7	48350.3	46200.8
										21600	2.39014	21600	2.57321			271	0.298	275	0.1021			21600	0.89927	0.30249			284	0.128	0.12376	0.14292	0.15052			486	48899.8	57398.9	47673.6	45307.3
										21700	2.37425	21700	2.58266			272	0.2657	276	0.1167			21700	0.90558	0.30284			283	0.12914	0.12486	0.14413	0.15167			487	48389.7	55900.6	46283.3	44000.9
										21800	2.357	21800	2.59321			273	0.3193	277	0.1346			21800	0.94002	0.33517			282	0.13024	0.12591	0.14536	0.15283			488	46910.3	55147.4	45576.4	43253.1
										21900	2.37761	21900	2.5605			274	0.2411	278	0.0999			21900	0.8937	0.30277			281	0.13134	0.12696	0.14663	0.15408			489	46235.3	54785.8	44301.4	42264
										22000	2.34888	22000	2.56001			275	0.2129	279	0.1008			22000	0.91691	0.32382			280	0.13256	0.12808	0.14786	0.15539			490	45950.2	53852	43870.2	41760.5
										22100	2.3622	22100	2.57767			276	0.2312	280	0.1445			22100	0.91834	0.29748			279	0.13346	0.12902	0.14917	0.15662			491	45119.9	53105.6	43429.5	41085
										22200	2.40753	22200	2.58291			277	0.3134	281	0.1593			22200	0.88371	0.30347			278	0.13445	0.12997	0.15035	0.15779			492	44198.9	52666.1	42795	40502.8
										22300	2.37215	22300	2.56064			278	0.2656	282	0.2153			22300	0.92576	0.29257			277	0.13546	0.13096	0.15145	0.15888			493	43494.6	51990.4	41070.3	39873.6
										22400	2.3591	22400	2.61558			279	0.2147	283	0.1403			22400	0.9231	0.29947			276	0.13645	0.13194	0.15252	0.15995			494	42718.7	51353.6	40787.6	38700.9
										22500	2.3614	22500	2.56871			280	0.3089	284	0.1372			22500	0.93857	0.33136			275	0.13736	0.1328	0.1536	0.16112			495	41908.8	50190.5	40295.4	38265.4
										22600	2.38749	22600	2.57246			281	0.3494	285	0.2017			22600	0.90406	0.28188			274	0.13836	0.13376	0.1547	0.16236			496	41083.8	49979.1	39470	37443
										22700	2.39282	22700	2.58557			282	0.3727	286	0.1998			22700	0.92574	0.29097			273	0.13946	0.13458	0.15577	0.16345			497	39936.2	48555.6	38297.8	36398.5
										22800	2.36423	22800	2.58364			283	0.2856	287	0.1382			22800	0.94436	0.29934			272	0.14056	0.13542	0.15688	0.1645			498	39735.4	47784.9	37648.6	35755.5
										22900	2.39866	22900	2.59428			284	0.2701	288	0.1339			22900	0.91073	0.32095			271	0.14164	0.13637	0.15807	0.16563			499	38523.1	46975.7	37103.7	35230.6
										23000	2.36973	23000	2.60504			285	0.3352	289	0.2577			23000	0.92881	0.30359			270	0.14273	0.13746	0.15929	0.16689			500	38160.9	46729	36946.1	34793.4
										23100	2.35645	23100	2.56929			286	0.2909	290	0.1478			23100	0.91217	0.27867			269	0.14391	0.13855	0.16057	0.16813
										23200	2.35917	23200	2.60181			287	0.2102	291	0.1228			23200	0.93184	0.30522			268	0.14515	0.1395	0.1619	0.16951
										23300	2.39331	23300	2.5744			288	0.2335	292	0.1988			23300	0.89658	0.33998			267	0.14641	0.14056	0.1633	0.17093
										23400	2.35591	23400	2.55287			289	0.315	293	0.1658			23400	0.89483	0.30548			266	0.1477	0.1417	0.16475	0.17238
										23500	2.362	23500	2.58386			290	0.2145	294	0.099			23500	0.94723	0.29779			265	0.14906	0.14286	0.16622	0.17387
										23600	2.37813	23600	2.59281			291	0.1997	295	0.1697			23600	0.94105	0.30297			264	0.15047	0.14416	0.16786	0.17542
										23700	2.3568	23700	2.56768			292	0.2689	296	0.152			23700	0.94181	0.28666			263	0.15196	0.14547	0.16943	0.17712
										23800	2.3824	23800	2.58367			293	0.3126	297	0.1019			23800	0.91598	0.29364			262	0.15355	0.14684	0.17118	0.1789
										23900	2.38323	23900	2.59005			294	0.21	298	0.0819			23900	0.88716	0.30923			261	0.15518	0.14831	0.17315	0.18076
										24000	2.39067	24000	2.57637			295	0.2562	299	0.0888			24000	0.9089	0.31034			260	0.15681	0.14984	0.17522	0.18272
										24100	2.38785	24100	2.56085			296	0.3523	300	0.108			24100	0.87419	0.33292			259	0.15864	0.15142	0.17724	0.1846
										24200	2.36955	24200	2.56782			297	0.2801	301	0.134			24200	0.88256	0.30915			258	0.16059	0.15324	0.17943	0.18668
										24300	2.37914	24300	2.57219			298	0.2474	302	0.1355			24300	0.90803	0.28573			257	0.16265	0.15508	0.18176	0.18899
										24400	2.39025	24400	2.5664			299	0.2474	303	0.1354			24400	0.899	0.31416			256	0.16482	0.15709	0.18425	0.19146
										24500	2.41672	24500	2.57684			300	0.2246	304	0.1563			24500	0.93364	0.32154			255	0.16709	0.15931	0.18687	0.19401
										24600	2.42645	24600	2.60623			301	0.2345	305	0.1399			24600	0.92643	0.30996			254	0.16927	0.16146	0.18955	0.19673
										24700	2.41983	24700	2.59512			302	0.2225	306	0.1337			24700	0.91243	0.32258			253	0.17179	0.16384	0.19244	0.1996
										24800	2.4096	24800	2.57904			303	0.2427	307	0.1063			24800	0.92515	0.29745			252	0.17426	0.16629	0.19533	0.20237
										24900	2.42682	24900	2.57042			304	0.3439	308	0.1161			24900	0.91018	0.30579			251	0.17682	0.16896	0.19838	0.20533
										25000	2.39277	25000	2.61256			305	0.2059	309	0.1088			25000	0.91711	0.30244			250	0.17961	0.1719	0.20174	0.20861
										25100	2.38056	25100	2.59368			306	0.2902	310	0.143			25100	0.89009	0.29019			249	0.18276	0.1751	0.20552	0.21221
										25200	2.41487	25200	2.60253			307	0.2191	311	0.2783			25200	0.87561	0.30683			248	0.1862	0.17858	0.20965	0.21602
										25300	2.3923	25300	2.55635			308	0.2967	312	0.1573			25300	0.91826	0.29789			247	0.18984	0.18233	0.2141	0.22032
										25400	2.40887	25400	2.60735			309	0.3225	313	0.1242			25400	0.93037	0.29901			246	0.19385	0.18649	0.21894	0.22506
										25500	2.39784	25500	2.57929			310	0.3869	314	0.1332			25500	0.94684	0.29952			245	0.19833	0.19117	0.22424	0.23022
										25600	2.38207	25600	2.57444			311	0.5098	315	0.1172			25600	0.97786	0.32964			244	0.20325	0.19645	0.23011	0.23601
										25700	2.37794	25700	2.56214			312	0.4234	316	0.1175			25700	0.91838	0.31793			243	0.20906	0.20246	0.23683	0.24245
										25800	2.40637	25800	2.60403			313	0.361	317	0.1073			25800	0.9317	0.30065			242	0.2157	0.20927	0.24448	0.24986
										25900	2.40031	25900	2.58507			314	0.332	318	0.1334			25900	0.89315	0.29942			241	0.22324	0.21718	0.25323	0.25831
										26000	2.37906	26000	2.54882			315	0.262	319	0.0909			26000	0.90387	0.31955			240	0.23184	0.22644	0.26323	0.26787
										26100	2.38392	26100	2.56225			316	0.2724	320	0.138			26100	0.90996	0.3108			239	0.24232	0.23717	0.27498	0.27934
										26200	2.35662	26200	2.55302			317	0.1947	321	0.0819			26200	0.87871	0.31832			238	0.25428	0.24964	0.28841	0.29254
										26300	2.36621	26300	2.59697			318	0.2176	322	0.0817			26300	0.87229	0.32113			237	0.26776	0.26377	0.30376	0.30734
										26400	2.40008	26400	2.59115			319	0.1518	323	0.0959			26400	0.94588	0.3049			236	0.28331	0.27994	0.32127	0.32419
										26500	2.40774	26500	2.55641			320	0.1988	324	0.1094			26500	0.87989	0.31463			235	0.30141	0.29849	0.34119	0.34355
										26600	2.37999	26600	2.56817			321	0.1569	325	0.1427			26600	0.90973	0.30729			234	0.32219	0.31956	0.3639	0.36556
										26700	2.38745	26700	2.52829			322	0.1901	326	0.1743			26700	0.91357	0.33619			233	0.34612	0.34383	0.38981	0.39071
										26800	2.38646	26800	2.53277			323	0.204	327	0.23			26800	0.91405	0.32379			232	0.3726	0.37072	0.41823	0.41838
										26900	2.39806	26900	2.53981			324	0.2297	328	0.2944			26900	0.88444	0.33217			231	0.40294	0.40119	0.45033	0.44968
										27000	2.39214	27000	2.55486			325	0.2742	329	0.2608			27000	0.91441	0.32138			230	0.43863	0.43647	0.48752	0.48599
										27100	2.40447	27100	2.5425			326	0.3416	330	0.1992			27100	0.87708	0.31535			229	0.47895	0.4762	0.52918	0.52695
										27200	2.38719	27200	2.56025			327	0.4249	331	0.2043			27200	0.89056	0.31605			228	0.52477	0.52247	0.57694	0.57398
										27300	2.36151	27300	2.60339			328	0.4708	332	0.1277			27300	0.87239	0.33237			227	0.57813	0.57617	0.63229	0.62868
										27400	2.37542	27400	2.56549			329	0.4202	333	0.1588			27400	0.87063	0.30748			226	0.64107	0.63912	0.69731	0.69293
										27500	2.36593	27500	2.54593			330	0.3617	334	0.1175			27500	0.88272	0.31444			225	0.71546	0.71341	0.7741	0.76859
										27600	2.41262	27600	2.55553			331	0.3321	335	0.0925			27600	0.88097	0.34112			224	0.79891	0.79769	0.86064	0.85381
										27700	2.36433	27700	2.55003			332	0.2396	336	0.0857			27700	0.88292	0.32369			223	0.88874	0.89046	0.95485	0.94577
										27800	2.36336	27800	2.54701			333	0.268	337	0.0956			27800	0.88503	0.30574			222	0.98951	0.99225	1.05907	1.04832
										27900	2.38508	27900	2.55037			334	0.1904	338	0.128			27900	0.87433	0.31843			221	1.10125	1.10392	1.1739	1.16141
										28000	2.4044	28000	2.55734			335	0.1408	339	0.1023			28000	0.8523	0.31768			220	1.22228	1.22624	1.29915	1.28353
										28100	2.37686	28100	2.59233			336	0.1745	340	0.1341			28100	0.86612	0.2974			219	1.34818	1.35288	1.42742	1.41194
										28200	2.38612	28200	2.57261			337	0.1236	341	0.1271			28200	0.8769	0.29855			218	1.47856	1.48455	1.56341	1.54487
										28300	2.38348	28300	2.56971			338	0.1629	342	0.144			28300	0.91492	0.33325			217	1.61703	1.62486	1.70751	1.68633
										28400	2.37453	28400	2.56145			339	0.145	343	0.125			28400	0.88699	0.30651			216	1.76433	1.77428	1.85995	1.83704
										28500	2.3647	28500	2.57358			340	0.1892	344	0.1296			28500	0.89241	0.31377			215	1.92132	1.93324	2.02286	1.99762
										28600	2.3741	28600	2.59912			341	0.2179	345	0.1387			28600	0.9359	0.31967			214	2.0697	2.08607	2.18377	2.15188
										28700	2.33648	28700	2.55939			342	0.2478	346	0.143			28700	0.87309	0.31234			213	2.22505	2.23872	2.34489	2.31086
										28800	2.36185	28800	2.57089			343	0.2648	347	0.2077			28800	0.87279	0.31099			212	2.38275	2.39744	2.51196	2.47498
										28900	2.36601	28900	2.5481			344	0.2913	348	0.2555			28900	0.88755	0.30547			211	2.53951	2.5613	2.68205	2.64273
										29000	2.37466	29000	2.54869			345	0.3295	349	0.4026			29000	0.86029	0.31297			210	2.70761	2.73726	2.86549	2.83102
										29100	2.34565	29100	2.57489			346	0.3519					29100	0.8547	0.32464			209	2.88123	2.89125	3.06134	3.0551
										29200	2.35448	29200	2.56283			347	0.4416					29200	0.86666	0.30409			208	3.07702	3.08711	3.32827	3.32489
										29300	2.36587	29300	2.56752			348	0.4332					29300	0.84885	0.31927			207	3.34641	3.35985	3.74926	3.74302
										29400	2.37204	29400	2.57989			349	0.5578					29400	0.85351	0.32072			206	3.76537	3.7827	4.59191	4.57156
										29500	2.36256	29500	2.58454			350	0.5197					29500	0.8748	0.31744			205	4.40438	4.42335	4.40859	4.41311
										29600	2.36905	29600	2.58206									29600	0.86299	0.31867			204	4.16192	4.20745	4.17993	4.16536
										29700	2.38866	29700	2.58524									29700	0.85301	0.35807			203	3.86881	3.90655	3.87355	3.85512
										29800	2.35236	29800	2.58662									29800	0.81847	0.31983			202	3.43651	3.5051	3.47303	3.45368
										29900	2.33479	29900	2.55824									29900	0.84663	0.32628			201	2.80758	2.9074	2.8724	2.84179
										30000	2.35208	30000	2.57074									30000	0.84543	0.31198			200	2.06307	2.09674	2.07681	2.06244
										30100	2.3441	30100	2.58129									30100	0.83752	0.3237
										30200	2.38114	30200	2.59543									30200	0.84941	0.31857
										30300	2.3325	30300	2.5499									30300	0.87909	0.31804
										30400	2.32095	30400	2.56411									30400	0.89276	0.3169
										30500	2.3154	30500	2.58416									30500	0.89963	0.31276
										30600	2.34378	30600	2.57783									30600	0.86539	0.32842
										30700	2.34569	30700	2.58321									30700	0.90442	0.33346
										30800	2.34973	30800	2.57906									30800	0.84744	0.31751
										30900	2.34145	30900	2.59041									30900	0.90162	0.31848
										31000	2.35641	31000	2.59158									31000	0.86815	0.32785
										31100	2.34449	31100	2.57683									31100	0.87124	0.31426
										31200	2.34599	31200	2.58334									31200	0.86107	0.30982
										31300	2.34098	31300	2.56468									31300	0.86921	0.30513
										31400	2.34396	31400	2.59421									31400	0.91767	0.30856
										31500	2.35347	31500	2.57658									31500	0.88219	0.30942
										31600	2.33916	31600	2.56386									31600	0.91471	0.30778
										31700	2.37069	31700	2.59263									31700	0.87524	0.32371
										31800	2.35605	31800	2.58078									31800	0.8651	0.3071
										31900	2.34448	31900	2.56183									31900	0.86478	0.32376
										32000	2.34127	32000	2.56334									32000	0.86373	0.33939
										32100	2.34831	32100	2.62173									32100	0.89485	0.30369
										32200	2.35939	32200	2.60178									32200	0.89495	0.30437
										32300	2.36517	32300	2.59607									32300	0.89884	0.32006
										32400	2.30738	32400	2.58372									32400	0.94213	0.31139
										32500	2.35082	32500	2.60747									32500	0.86779	0.33003
										32600	2.33898	32600	2.53952									32600	0.84573	0.3601
										32700	2.3352	32700	2.57375									32700	0.85921	0.34089
										32800	2.34207	32800	2.54813									32800	0.8788	0.34436
										32900	2.35264	32900	2.59827									32900	0.87932	0.32806
										33000	2.32823	33000	2.61663									33000	0.91044	0.31766
										33100	2.34312	33100	2.61609									33100	0.87662	0.32634
										33200	2.33771	33200	2.58962									33200	0.87268	0.32457
										33300	2.35153	33300	2.56871									33300	0.91051	0.32184
										33400	2.34612	33400	2.55845									33400	0.91177	0.30883
										33500	2.33667	33500	2.57612									33500	0.87484	0.32399
										33600	2.34349	33600	2.555									33600	0.87177	0.33087
										33700	2.33209	33700	2.56591									33700	0.88934	0.32217
										33800	2.33688	33800	2.60589									33800	0.89835	0.342
										33900	2.33652	33900	2.56592									33900	0.86098	0.33158
										34000	2.33959	34000	2.56681									34000	0.88031	0.33426
										34100	2.3143	34100	2.5758									34100	0.87988	0.33287
										34200	2.34173	34200	2.56333									34200	0.88707	0.3383
										34300	2.35109	34300	2.58502									34300	0.8653	0.35027
										34400	2.35639	34400	2.65228									34400	0.86466	0.36021
										34500	2.35339	34500	2.61509									34500	0.88367	0.3541
										34600	2.35356	34600	2.61667									34600	0.85408	0.34677
										34700	2.36632	34700	2.6355									34700	0.86847	0.34699
										34800	2.34284	34800	2.64386									34800	0.87913	0.36729
										34900	2.34604	34900	2.60479									34900	0.86759	0.37926
										35000	2.33499	35000	2.5987									35000	0.86982	0.35626
										35100	2.33309	35100	2.58414									35100	0.91787	0.34996
										35200	2.37011	35200	2.60662									35200	0.88713	0.35985
										35300	2.33711	35300	2.55736									35300	0.90917	0.34819
										35400	2.35811	35400	2.55133									35400	0.88931	0.36174
										35500	2.3499	35500	2.60117									35500	0.90099	0.35303
										35600	2.34433	35600	2.57255									35600	0.91613	0.35374
										35700	2.33252	35700	2.59382									35700	0.91954	0.36164
										35800	2.31997	35800	2.5712									35800	0.9204	0.35463
										35900	2.34828	35900	2.56885									35900	0.9259	0.37433
										36000	2.33754	36000	2.53461									36000	0.89689	0.36919
										36100	2.31761	36100	2.53075									36100	0.90793	0.36959
										36200	2.37062	36200	2.57351									36200	0.88711	0.36898
										36300	2.3353	36300	2.59346									36300	0.88466	0.36209
										36400	2.33609	36400	2.56978									36400	0.86605	0.36144
										36500	2.34279	36500	2.54765									36500	0.88302	0.36072
										36600	2.34636	36600	2.54833									36600	0.89736	0.35745
										36700	2.3465	36700	2.54053									36700	0.88893	0.35535
										36800	2.35369	36800	2.53994									36800	0.90529	0.3568
										36900	2.35362	36900	2.53431									36900	0.88884	0.36265
										37000	2.37713	37000	2.5344									37000	0.89918	0.35936
										37100	2.35877	37100	2.53809									37100	0.90555	0.36128
										37200	2.37591	37200	2.53393									37200	0.90415	0.37042
										37300	2.36727	37300	2.49461									37300	0.88594	0.37317
										37400	2.36544	37400	2.50719									37400	0.88697	0.38915
										37500	2.38602	37500	2.54327									37500	0.90643	0.35222
										37600	2.37574	37600	2.52571									37600	0.88061	0.35218
										37700	2.36659	37700	2.52193									37700	0.88912	0.36667
										37800	2.3776	37800	2.55706									37800	0.90732	0.36065
										37900	2.364	37900	2.53741									37900	0.90725	0.36525
										38000	2.34307	38000	2.57432									38000	0.90035	0.36068
										38100	2.35524	38100	2.56894									38100	0.9137	0.36057
										38200	2.34891	38200	2.54485									38200	0.91572	0.35662
										38300	2.33253	38300	2.58237									38300	0.89222	0.34681
										38400	2.33534	38400	2.5637									38400	0.88423	0.33884
										38500	2.322	38500	2.57738									38500	0.88889	0.3437
										38600	2.34738	38600	2.56874									38600	0.89588	0.3534
										38700	2.33708	38700	2.53915									38700	0.89129	0.34456
										38800	2.33872	38800	2.53818									38800	0.91887	0.34744
										38900	2.36767	38900	2.51988									38900	0.91904	0.34988
										39000	2.36541	39000	2.53888									39000	0.90913	0.34774
										39100	2.36012	39100	2.5496									39100	0.90087	0.34889
										39200	2.37304	39200	2.54861									39200	0.89925	0.35118
										39300	2.34301	39300	2.53724									39300	0.91654	0.35503
										39400	2.35838	39400	2.5615									39400	0.93274	0.3482
										39500	2.35335	39500	2.54266									39500	0.93057	0.34017
										39600	2.34886	39600	2.53123									39600	0.90442	0.36035
										39700	2.35418	39700	2.52887									39700	0.91298	0.35471
										39800	2.35926	39800	2.5616									39800	0.88267	0.33131
										39900	2.35666	39900	2.53676									39900	0.90256	0.34869
										40000	2.36756	40000	2.56657									40000	0.88342	0.35107
										40100	2.36604	40100	2.57059									40100	0.87345	0.35923
										40200	2.35451	40200	2.57061									40200	0.90113	0.34024
										40300	2.34217	40300	2.5628									40300	0.91256	0.33285
										40400	2.36639	40400	2.55221									40400	0.86133	0.34432
										40500	2.34798	40500	2.59873									40500	0.85127	0.34724
										40600	2.34055	40600	2.61069									40600	0.88897	0.3444
										40700	2.32424	40700	2.57052									40700	0.86548	0.34843
										40800	2.34135	40800	2.5471									40800	0.90311	0.33392
										40900	2.34221	40900	2.57219									40900	0.86056	0.35021
										41000	2.3345	41000	2.51575									41000	0.87308	0.34505
										41100	2.34535	41100	2.51121									41100	0.88749	0.35072
										41200	2.3477	41200	2.52441									41200	0.87585	0.3402
										41300	2.36345	41300	2.5375									41300	0.90757	0.34695
										41400	2.33544	41400	2.52951									41400	0.90572	0.32418
										41500	2.35906	41500	2.55535									41500	0.88105	0.33479
										41600	2.38554	41600	2.53331									41600	0.88775	0.33331
										41700	2.3631	41700	2.5342									41700	0.85607	0.34517
										41800	2.34568	41800	2.53863									41800	0.85589	0.36143
										41900	2.33713	41900	2.54924									41900	0.8344	0.36128
										42000	2.32979	42000	2.56609									42000	0.84732	0.35502
										42100	2.39082	42100	2.51211									42100	0.82976	0.36643
										42200	2.35767	42200	2.57312									42200	0.8606	0.34084
										42300	2.34218	42300	2.51417									42300	0.87332	0.35483
										42400	2.33958	42400	2.5274									42400	0.87782	0.37501
										42500	2.37362	42500	2.52508									42500	0.87257	0.36065
										42600	2.33728	42600	2.54192									42600	0.84372	0.3512
										42700	2.35247	42700	2.55787									42700	0.8558	0.33592
										42800	2.35644	42800	2.57863									42800	0.84575	0.34807
										42900	2.35414	42900	2.58417									42900	0.87548	0.34385
										43000	2.35543	43000	2.56511									43000	0.90117	0.33906
										43100	2.34673	43100	2.58209									43100	0.83598	0.33119
										43200	2.35667	43200	2.61028									43200	0.84322	0.35195
										43300	2.33433	43300	2.56172									43300	0.8612	0.33675
										43400	2.32239	43400	2.59093									43400	0.86704	0.33159
										43500	2.33426	43500	2.57773									43500	0.85511	0.33375
										43600	2.32855	43600	2.57361									43600	0.84689	0.32779
										43700	2.35205	43700	2.58296									43700	0.87949	0.34035
										43800	2.33529	43800	2.60583									43800	0.89417	0.34907
										43900	2.38962	43900	2.5632									43900	0.84883	0.33702
										44000	2.36038	44000	2.575									44000	0.85271	0.35956
										44100	2.33847	44100	2.57965									44100	0.88643	0.35526
										44200	2.3085	44200	2.56532									44200	0.86397	0.34608
										44300	2.33962	44300	2.53881									44300	0.90956	0.34175
										44400	2.33023	44400	2.57883									44400	0.90877	0.33218
										44500	2.3421	44500	2.61366									44500	0.92116	0.3684
										44600	2.3407	44600	2.5956									44600	0.89563	0.34786
										44700	2.33257	44700	2.58457									44700	0.89225	0.34946
										44800	2.34208	44800	2.57402									44800	0.863	0.32692
										44900	2.31194	44900	2.57835									44900	0.84398	0.34218
										45000	2.33444	45000	2.58678									45000	0.91797	0.32994
										45100	2.31304	45100	2.58398									45100	0.93064	0.33329
										45200	2.33289	45200	2.59886									45200	0.89941	0.34396
										45300	2.33475	45300	2.58098									45300	0.92824	0.34967
										45400	2.3395	45400	2.56588									45400	0.91778	0.35018
										45500	2.36792	45500	2.58036									45500	0.88249	0.35086
										45600	2.34539	45600	2.58058									45600	0.90909	0.33595
										45700	2.36504	45700	2.59208									45700	0.88811	0.35377
										45800	2.34702	45800	2.59896									45800	0.90132	0.34143
										45900	2.33999	45900	2.58642									45900	0.9237	0.34132
										46000	2.32787	46000	2.58576									46000	0.91461	0.34276
										46100	2.3276	46100	2.56462									46100	0.90309	0.36092
										46200	2.34329	46200	2.56465									46200	0.91653	0.34798
										46300	2.35835	46300	2.5605									46300	0.89697	0.36151
										46400	2.35236	46400	2.56326									46400	0.92262	0.33684
										46500	2.35432	46500	2.58449									46500	0.91268	0.35045
										46600	2.35501	46600	2.58616									46600	0.91237	0.36121
										46700	2.34144	46700	2.57798									46700	0.92944	0.34913
										46800	2.36204	46800	2.6087									46800	0.91805	0.35605
										46900	2.34041	46900	2.55008									46900	0.91956	0.35327
										47000	2.36361	47000	2.53938									47000	0.89614	0.37404
										47100	2.34044	47100	2.54528									47100	0.86601	0.39005
										47200	2.33632	47200	2.54262									47200	0.87785	0.35966
										47300	2.35251	47300	2.58829									47300	0.86466	0.34357
										47400	2.33468	47400	2.55206									47400	0.8827	0.34196
										47500	2.3217	47500	2.53802									47500	0.90109	0.34952
										47600	2.29285	47600	2.5457									47600	0.89379	0.38043
										47700	2.31483	47700	2.53709									47700	0.89775	0.36034
										47800	2.30179	47800	2.5602									47800	0.88113	0.34842
										47900	2.30872	47900	2.5523									47900	0.88823	0.35026
										48000	2.31747	48000	2.56954									48000	0.86815	0.36287
										48100	2.29508	48100	2.54566									48100	0.89824	0.35406
										48200	2.32455	48200	2.54878									48200	0.86968	0.35856
										48300	2.31672	48300	2.55314									48300	0.8813	0.36096
										48400	2.29932	48400	2.54308									48400	0.87469	0.34436
										48500	2.31805	48500	2.53287									48500	0.8826	0.35529
										48600	2.27915	48600	2.54016									48600	0.90089	0.3466
										48700	2.29136	48700	2.56153									48700	0.87076	0.3434
										48800	2.30751	48800	2.54506									48800	0.86936	0.33639
										48900	2.31188	48900	2.54474									48900	0.86229	0.34852
										49000	2.29575	49000	2.55048									49000	0.89544	0.34695
										49100	2.28419	49100	2.57064									49100	0.94672	0.34233
										49200	2.29522	49200	2.55075									49200	0.91631	0.32938
										49300	2.29872	49300	2.56173									49300	0.89667	0.33704
										49400	2.28525	49400	2.55583									49400	0.88349	0.36085
										49500	2.28461	49500	2.55295									49500	0.87359	0.3578
										49600	2.27491	49600	2.56109									49600	0.89072	0.36246
										49700	2.29292	49700	2.55882									49700	0.89619	0.35035
										49800	2.28278	49800	2.57485									49800	0.88981	0.34982
										49900	2.32303	49900	2.58301									49900	0.87306	0.3803
										50000	2.29062	50000	2.56744									50000	0.86538	0.3527
										50100	2.33479	50100	2.5281									50100	0.87577	0.35453
										50200	2.29281	50200	2.5662									50200	0.90332	0.36198
										50300	2.28793	50300	2.56019									50300	0.92709	0.35401
										50400	2.29751	50400	2.57047									50400	0.89282	0.3547
										50500	2.30738	50500	2.56624									50500	0.90651	0.34428
										50600	2.33004	50600	2.55562									50600	0.88101	0.34167
										50700	2.28182	50700	2.57155									50700	0.89626	0.35457
										50800	2.29942	50800	2.55608									50800	0.88774	0.34521
										50900	2.29048	50900	2.5476									50900	0.88729	0.34642
										51000	2.302	51000	2.56047									51000	0.89971	0.35423
										51100	2.29448	51100	2.57535									51100	0.89402	0.34117
										51200	2.2878	51200	2.55217									51200	0.89948	0.33946
										51300	2.31923	51300	2.5486									51300	0.87182	0.33633
										51400	2.34817	51400	2.54107									51400	0.88341	0.34147
										51500	2.33627	51500	2.55305									51500	0.86522	0.3288
										51600	2.29903	51600	2.56674									51600	0.89218	0.34245
										51700	2.34358	51700	2.58757									51700	0.86207	0.33589
										51800	2.33246	51800	2.56864									51800	0.86831	0.3549
										51900	2.33657	51900	2.56852									51900	0.86429	0.36142
										52000	2.34029	52000	2.58087									52000	0.88144	0.34248
										52100	2.34414	52100	2.57106									52100	0.85488	0.3682
										52200	2.31896	52200	2.55652									52200	0.8924	0.35312
										52300	2.33399	52300	2.61003									52300	0.89188	0.34246
										52400	2.31621	52400	2.54938									52400	0.85462	0.3453
										52500	2.34472	52500	2.58053									52500	0.90058	0.34559
										52600	2.3308	52600	2.55507									52600	0.90206	0.33946
										52700	2.36818	52700	2.55014									52700	0.85987	0.31924
										52800	2.33686	52800	2.5841									52800	0.90105	0.34147
										52900	2.35123	52900	2.55552									52900	0.91493	0.34556
										53000	2.33501	53000	2.5304									53000	0.88802	0.34443
										53100	2.36411	53100	2.55765									53100	0.90869	0.34177
										53200	2.36081	53200	2.5591									53200	0.88324	0.36385
										53300	2.35777	53300	2.59061									53300	0.9034	0.34291
										53400	2.3808	53400	2.58798									53400	0.86213	0.33029
										53500	2.34603	53500	2.57309									53500	0.884	0.33879
										53600	2.37779	53600	2.59673									53600	0.88059	0.34916
										53700	2.33938	53700	2.61985									53700	0.89971	0.34636
										53800	2.33001	53800	2.57934									53800	0.90567	0.33572
										53900	2.38985	53900	2.57803									53900	0.86092	0.3445
										54000	2.36199	54000	2.58869									54000	0.86131	0.32158
										54100	2.34984	54100	2.59017									54100	0.88641	0.32011
										54200	2.3526	54200	2.58381									54200	0.89181	0.33348
										54300	2.34415	54300	2.58925									54300	0.88126	0.34988
										54400	2.36072	54400	2.58714									54400	0.86164	0.34811
										54500	2.35601	54500	2.60303									54500	0.89226	0.34658
										54600	2.32637	54600	2.58988									54600	0.86162	0.34024
										54700	2.36767	54700	2.56442									54700	0.8521	0.3191
										54800	2.34757	54800	2.58792									54800	0.86335	0.32621
										54900	2.34104	54900	2.58652									54900	0.87783	0.32729
										55000	2.34401	55000	2.57808									55000	0.88704	0.34047
										55100	2.35488	55100	2.59312									55100	0.90036	0.36433
										55200	2.37047	55200	2.56552									55200	0.90363	0.34942
										55300	2.34859	55300	2.57813									55300	0.87292	0.33558
										55400	2.3703	55400	2.60102									55400	0.87651	0.34707
										55500	2.34497	55500	2.58328									55500	0.87951	0.33966
										55600	2.40896	55600	2.58711									55600	0.90722	0.3419
										55700	2.39571	55700	2.58656									55700	0.87672	0.35138
										55800	2.39796	55800	2.57395									55800	0.88889	0.34432
										55900	2.38933	55900	2.57119									55900	0.89556	0.34559
										56000	2.41858	56000	2.58028									56000	0.86926	0.34306
										56100	2.3957	56100	2.61436									56100	0.9136	0.34795
										56200	2.40955	56200	2.5722									56200	0.9137	0.3318
										56300	2.39381	56300	2.59171									56300	0.9051	0.35198
										56400	2.40119	56400	2.58649									56400	0.88335	0.34134
										56500	2.43327	56500	2.55994									56500	0.86696	0.35246
										56600	2.39585	56600	2.56186									56600	0.90115	0.38365
										56700	2.38199	56700	2.586									56700	0.8845	0.34408
										56800	2.34756	56800	2.57929									56800	0.91226	0.34099
										56900	2.3853	56900	2.56442									56900	0.88554	0.34639
										57000	2.40047	57000	2.54159									57000	0.87396	0.36301
										57100	2.38366	57100	2.57899									57100	0.87875	0.34439
										57200	2.36535	57200	2.55904									57200	0.84837	0.35444
										57300	2.37981	57300	2.54447									57300	0.84161	0.33671
										57400	2.3597	57400	2.5627									57400	0.81758	0.34797
										57500	2.36859	57500	2.57425									57500	0.83395	0.34152
										57600	2.37849	57600	2.5793									57600	0.85009	0.34104
										57700	2.34986	57700	2.54896									57700	0.84537	0.35361
										57800	2.34214	57800	2.53592									57800	0.84864	0.3728
										57900	2.34199	57900	2.5456									57900	0.85093	0.3678
										58000	2.37722	58000	2.54072									58000	0.85424	0.34536
										58100	2.3554	58100	2.54861									58100	0.86389	0.33297
										58200	2.38691	58200	2.51445									58200	0.84889	0.36537
										58300	2.38612	58300	2.56769									58300	0.84999	0.36151
										58400	2.36635	58400	2.55515									58400	0.86483	0.35162
										58500	2.3835	58500	2.55293									58500	0.8633	0.34331
										58600	2.37014	58600	2.57635									58600	0.85775	0.34627
										58700	2.37146	58700	2.53463									58700	0.83982	0.35965
										58800	2.38041	58800	2.56115									58800	0.85748	0.34769
										58900	2.37593	58900	2.55789									58900	0.87213	0.34251
										59000	2.40393	59000	2.55312									59000	0.88742	0.34833
										59100	2.3919	59100	2.57797									59100	0.85689	0.3455
										59200	2.40264	59200	2.57457									59200	0.88128	0.32311
										59300	2.38547	59300	2.55762									59300	0.87247	0.32989
										59400	2.39322	59400	2.55318									59400	0.87099	0.33197
										59500	2.41065	59500	2.58249									59500	0.87156	0.31474
										59600	2.41275	59600	2.58183									59600	0.86388	0.35487
										59700	2.39884	59700	2.54522									59700	0.88773	0.34151
										59800	2.4068	59800	2.57375									59800	0.89631	0.33336
										59900	2.45626	59900	2.57827									59900	0.88321	0.36035
										60000	2.43819	60000	2.57879									60000	0.91571	0.34361
										60100	2.43646	60100	2.5871									60100	0.8872	0.34574
										60200	2.44882	60200	2.55722									60200	0.92145	0.34509
										60300	2.41519	60300	2.57911									60300	0.87534	0.3371
										60400	2.41963	60400	2.58724									60400	0.88169	0.32821
										60500	2.41318	60500	2.56689									60500	0.84194	0.34218
										60600	2.413	60600	2.56484									60600	0.8792	0.32944
										60700	2.38856	60700	2.5505									60700	0.84827	0.34291
										60800	2.42583	60800	2.5827									60800	0.87937	0.34167
										60900	2.39689	60900	2.558									60900	0.83549	0.34848
										61000	2.40294	61000	2.56697									61000	0.84943	0.3155
										61100	2.39261	61100	2.59116									61100	0.87202	0.34331
										61200	2.41477	61200	2.61406									61200	0.88328	0.32047
										61300	2.40461	61300	2.57344									61300	0.88628	0.31318
										61400	2.41352	61400	2.58768									61400	0.90897	0.31829
										61500	2.40474	61500	2.58817									61500	0.91743	0.31586
										61600	2.40028	61600	2.55278									61600	0.89511	0.33029
										61700	2.40868	61700	2.6199									61700	0.92081	0.33219
										61800	2.42295	61800	2.5613									61800	0.9072	0.32676
										61900	2.43979	61900	2.5667									61900	0.91538	0.34787
										62000	2.42179	62000	2.53061									62000	0.87185	0.34802
										62100	2.43292	62100	2.55476									62100	0.90158	0.3349
										62200	2.41962	62200	2.52459									62200	0.86932	0.34223
										62300	2.39989	62300	2.55623									62300	0.90628	0.33147
										62400	2.42695	62400	2.53159									62400	0.92287	0.34528
										62500	2.43335	62500	2.54825									62500	0.87646	0.33938
										62600	2.43134	62600	2.53546									62600	0.93219	0.32124
										62700	2.41915	62700	2.5718									62700	0.88474	0.34132
										62800	2.4008	62800	2.52661									62800	0.85549	0.35689
										62900	2.43297	62900	2.54084									62900	0.86613	0.35457
										63000	2.4125	63000	2.56692									63000	0.88141	0.35277
										63100	2.41077	63100	2.5711									63100	0.85487	0.36746
										63200	2.3916	63200	2.55063									63200	0.89493	0.36044
										63300	2.38269	63300	2.56946									63300	0.93198	0.36586
										63400	2.39714	63400	2.59161									63400	0.92615	0.36208
										63500	2.4097	63500	2.54149									63500	0.8856	0.3721
										63600	2.41325	63600	2.57111									63600	0.85328	0.34887
										63700	2.421	63700	2.62349									63700	0.87029	0.35712
										63800	2.45009	63800	2.58251									63800	0.85808	0.36231
										63900	2.42798	63900	2.5535									63900	0.83344	0.36205
										64000	2.40457	64000	2.58807									64000	0.86718	0.35039
										64100	2.45211	64100	2.57502									64100	0.83762	0.36744
										64200	2.39801	64200	2.55062									64200	0.84491	0.34984
										64300	2.42304	64300	2.5795									64300	0.86531	0.35402
										64400	2.40273	64400	2.56158									64400	0.83786	0.37017
										64500	2.41824	64500	2.5877									64500	0.8625	0.40044
										64600	2.41838	64600	2.56008									64600	0.84021	0.36479
										64700	2.4204	64700	2.59028									64700	0.87178	0.35281
										64800	2.42995	64800	2.5848									64800	0.82747	0.35874
										64900	2.401	64900	2.57665									64900	0.88731	0.36166
										65000	2.42524	65000	2.57783									65000	0.82828	0.36138
										65100	2.42609	65100	2.54419									65100	0.87666	0.37096
										65200	2.4262	65200	2.56919									65200	0.86283	0.35226
										65300	2.41038	65300	2.55525									65300	0.86644	0.35104
										65400	2.42491	65400	2.57802									65400	0.87988	0.33508
										65500	2.41682	65500	2.57062									65500	0.87079	0.36495
										65600	2.42159	65600	2.56694									65600	0.85734	0.37105
										65700	2.45435	65700	2.57461									65700	0.86192	0.34727
										65800	2.4634	65800	2.59056									65800	0.87361	0.37341
										65900	2.43705	65900	2.58673									65900	0.86952	0.38259
										66000	2.44602	66000	2.54009									66000	0.8789	0.37638
										66100	2.45115	66100	2.58038									66100	0.91449	0.36668
										66200	2.43968	66200	2.58501									66200	0.87544	0.38046
										66300	2.40018	66300	2.60672									66300	0.85115	0.37189
										66400	2.43043	66400	2.58948									66400	0.84443	0.35614
										66500	2.4004	66500	2.57854									66500	0.87521	0.34702
										66600	2.40861	66600	2.58952									66600	0.90404	0.37589
										66700	2.41099	66700	2.59126									66700	0.89214	0.35987
										66800	2.41329	66800	2.56141									66800	0.90111	0.35098
										66900	2.3989	66900	2.59245									66900	0.90572	0.37581
										67000	2.42333	67000	2.59005									67000	0.89599	0.36804
										67100	2.42826	67100	2.58792									67100	0.88925	0.36816
										67200	2.40759	67200	2.57174									67200	0.86335	0.37874
										67300	2.39273	67300	2.58228									67300	0.8991	0.35137
										67400	2.40891	67400	2.56283									67400	0.89661	0.36467
										67500	2.40008	67500	2.58533									67500	0.90356	0.35903
										67600	2.41138	67600	2.56959									67600	0.93155	0.34746
										67700	2.40704	67700	2.56672									67700	0.93745	0.35203
										67800	2.42807	67800	2.5635									67800	0.90903	0.35804
										67900	2.42245	67900	2.60427									67900	0.92252	0.38178
										68000	2.39183	68000	2.56483									68000	0.94258	0.35701
										68100	2.38192	68100	2.56343									68100	0.92237	0.34505
										68200	2.4045	68200	2.57605									68200	0.91705	0.3564
										68300	2.40399	68300	2.55423									68300	0.94921	0.36486
										68400	2.39133	68400	2.58436									68400	0.90218	0.35908
										68500	2.41077	68500	2.56192									68500	0.90915	0.35547
										68600	2.393	68600	2.59822									68600	0.90575	0.36392
										68700	2.40604	68700	2.5665									68700	0.9352	0.35935
										68800	2.40147	68800	2.556									68800	0.90149	0.35611
										68900	2.39784	68900	2.56129									68900	0.91647	0.37962
										69000	2.3876	69000	2.56766									69000	0.89745	0.35043
										69100	2.39765	69100	2.55897									69100	0.9331	0.35595
										69200	2.42236	69200	2.5691									69200	0.95774	0.36108
										69300	2.41195	69300	2.55744									69300	0.95965	0.38808
										69400	2.41191	69400	2.59412									69400	0.93165	0.37307
										69500	2.42846	69500	2.57967									69500	0.90401	0.3765
										69600	2.42112	69600	2.56646									69600	0.90694	0.36158
										69700	2.41103	69700	2.59915									69700	0.88685	0.36737
										69800	2.41979	69800	2.5868									69800	0.88578	0.38832
										69900	2.39677	69900	2.60485									69900	0.86764	0.39145
										70000	2.41267	70000	2.62196									70000	0.91321	0.38762
										70100	2.40711	70100	2.57824									70100	0.93891	0.38034
										70200	2.39797	70200	2.61233									70200	0.90638	0.36405
										70300	2.39449	70300	2.60051									70300	0.95033	0.36201
										70400	2.40391	70400	2.60765									70400	0.93711	0.38026
										70500	2.36951	70500	2.5956									70500	0.89444	0.36044
										70600	2.38747	70600	2.60886									70600	0.89973	0.37483
										70700	2.38084	70700	2.58953									70700	0.89537	0.39191
										70800	2.3863	70800	2.57312									70800	0.91942	0.37153
										70900	2.39723	70900	2.58297									70900	0.88927	0.38857
										71000	2.39779	71000	2.58852									71000	0.87858	0.36423
										71100	2.3758	71100	2.56819									71100	0.85397	0.3852
										71200	2.38732	71200	2.56043									71200	0.86548	0.37228
										71300	2.41444	71300	2.57917									71300	0.84998	0.37583
										71400	2.39212	71400	2.54138									71400	0.87023	0.36454
										71500	2.38485	71500	2.58609									71500	0.89972	0.37263
										71600	2.40364	71600	2.59302									71600	0.89232	0.36773
										71700	2.40176	71700	2.57334									71700	0.87744	0.36583
										71800	2.39327	71800	2.57438									71800	0.88276	0.37633
										71900	2.37129	71900	2.57962									71900	0.8778	0.36125
										72000	2.39671	72000	2.55165									72000	0.87135	0.36405
										72100	2.38707	72100	2.53886									72100	0.86422	0.37993
										72200	2.38296	72200	2.58474									72200	0.85605	0.3743
										72300	2.39889	72300	2.51841									72300	0.85146	0.37285
										72400	2.38905	72400	2.55871									72400	0.86721	0.37799
										72500	2.39854	72500	2.52931									72500	0.84837	0.38842
										72600	2.40368	72600	2.56621									72600	0.89111	0.3536
										72700	2.38781	72700	2.5771									72700	0.87683	0.36256
										72800	2.38095	72800	2.55298									72800	0.84934	0.37113
										72900	2.37964	72900	2.58197									72900	0.86959	0.36705
										73000	2.39602	73000	2.57121									73000	0.8567	0.34115
										73100	2.39573	73100	2.5826									73100	0.86981	0.34807
										73200	2.35605	73200	2.56841									73200	0.83764	0.35638
										73300	2.37254	73300	2.56025									73300	0.85361	0.39158
										73400	2.37708	73400	2.54655									73400	0.86142	0.36871
										73500	2.36044	73500	2.57959									73500	0.8571	0.36196
										73600	2.35201	73600	2.56805									73600	0.85208	0.3543
										73700	2.37412	73700	2.55415									73700	0.87807	0.36399
										73800	2.36052	73800	2.57164									73800	0.8422	0.38398
										73900	2.39219	73900	2.56942									73900	0.84655	0.38021
										74000	2.36642	74000	2.56574									74000	0.8692	0.35826
										74100	2.35172	74100	2.56259									74100	0.8696	0.37231
										74200	2.36852	74200	2.56757									74200	0.86916	0.36812
										74300	2.3703	74300	2.57314									74300	0.84435	0.34873
										74400	2.35649	74400	2.5648									74400	0.85512	0.35056
										74500	2.34251	74500	2.6121									74500	0.83878	0.36016
										74600	2.32399	74600	2.58219									74600	0.89673	0.37832
										74700	2.33235	74700	2.57503									74700	0.87708	0.36071
										74800	2.36391	74800	2.6065									74800	0.88036	0.37962
										74900	2.38376	74900	2.58679									74900	0.86156	0.36901
										75000	2.34503	75000	2.60135									75000	0.86822	0.37136
										75100	2.3449	75100	2.59006									75100	0.85751	0.37521
										75200	2.37538	75200	2.5814									75200	0.86091	0.37593
										75300	2.35049	75300	2.57274									75300	0.84475	0.3747
										75400	2.35438	75400	2.56383									75400	0.86978	0.38374
										75500	2.36953	75500	2.58088									75500	0.88201	0.37265
										75600	2.37166	75600	2.56478									75600	0.8901	0.36999
										75700	2.36707	75700	2.57406									75700	0.90034	0.37619
										75800	2.37531	75800	2.56424									75800	0.8833	0.35461
										75900	2.36224	75900	2.60189									75900	0.89292	0.36769
										76000	2.3701	76000	2.57458									76000	0.88151	0.37046
										76100	2.35741	76100	2.56817									76100	0.83972	0.37477
										76200	2.39003	76200	2.55042									76200	0.85596	0.38007
										76300	2.36556	76300	2.55002									76300	0.87295	0.364
										76400	2.35654	76400	2.56753									76400	0.83338	0.37363
										76500	2.37533	76500	2.58444									76500	0.84355	0.35966
										76600	2.37607	76600	2.54948									76600	0.84102	0.38143
										76700	2.38238	76700	2.55116									76700	0.8685	0.37601
										76800	2.38265	76800	2.56298									76800	0.87056	0.37566
										76900	2.3856	76900	2.57									76900	0.88022	0.38142
										77000	2.37487	77000	2.552									77000	0.85403	0.37916
										77100	2.39015	77100	2.52892									77100	0.87799	0.3726
										77200	2.36441	77200	2.54696									77200	0.88858	0.36902
										77300	2.39149	77300	2.52122									77300	0.90537	0.38485
										77400	2.35559	77400	2.55336									77400	0.89368	0.37545
										77500	2.37891	77500	2.58458									77500	0.90137	0.36095
										77600	2.36219	77600	2.57072									77600	0.88784	0.35969
										77700	2.37529	77700	2.58673									77700	0.89054	0.36814
										77800	2.40171	77800	2.57339									77800	0.89841	0.37949
										77900	2.3776	77900	2.58964									77900	0.91386	0.36258
										78000	2.36159	78000	2.58169									78000	0.94376	0.37731
										78100	2.36682	78100	2.55558									78100	0.93524	0.36794
										78200	2.38967	78200	2.55508									78200	0.92568	0.36633
										78300	2.35863	78300	2.57551									78300	0.89309	0.37616
										78400	2.36647	78400	2.52465									78400	0.90453	0.37864
										78500	2.3503	78500	2.54853									78500	0.90086	0.38304
										78600	2.37606	78600	2.57589									78600	0.90216	0.36765
										78700	2.36736	78700	2.57311									78700	0.90025	0.38317
										78800	2.36899	78800	2.59148									78800	0.89942	0.37854
										78900	2.3607	78900	2.5421									78900	0.91704	0.37768
										79000	2.33225	79000	2.56365									79000	0.92131	0.39566
										79100	2.33711	79100	2.54622									79100	0.92369	0.3795
										79200	2.33508	79200	2.55633									79200	0.90052	0.36831
										79300	2.33964	79300	2.56148									79300	0.93898	0.38176
										79400	2.35813	79400	2.54202									79400	0.89364	0.37504
										79500	2.34863	79500	2.56067									79500	0.89384	0.37116
										79600	2.3487	79600	2.53948									79600	0.89711	0.38251
										79700	2.36255	79700	2.55381									79700	0.85193	0.37897
										79800	2.34796	79800	2.54702									79800	0.8823	0.37269
										79900	2.35508	79900	2.55941									79900	0.89206	0.3778
										80000	2.36353	80000	2.55402									80000	0.88945	0.37733
										80100	2.34465	80100	2.54213									80100	0.95756	0.37484
										80200	2.34107	80200	2.56992									80200	0.92898	0.38174
										80300	2.35333	80300	2.5745									80300	0.96811	0.4005
										80400	2.36253	80400	2.57215									80400	0.92301	0.39049
										80500	2.34948	80500	2.58834									80500	0.92406	0.3782
										80600	2.34471	80600	2.57083									80600	0.90817	0.38766
										80700	2.33929	80700	2.57686									80700	0.93537	0.37809
										80800	2.35901	80800	2.58309									80800	0.92846	0.38663
										80900	2.33202	80900	2.55642									80900	0.93051	0.38669
										81000	2.38318	81000	2.56866									81000	0.92675	0.37918
										81100	2.3505	81100	2.5754									81100	0.95111	0.39713
										81200	2.33212	81200	2.58564									81200	0.90961	0.38527
										81300	2.3668	81300	2.56092									81300	0.89621	0.38474
										81400	2.38758	81400	2.57431									81400	0.91722	0.39657
										81500	2.33478	81500	2.59961									81500	0.92501	0.39331
										81600	2.34125	81600	2.54388									81600	0.93813	0.39255
										81700	2.35326	81700	2.57456									81700	0.94866	0.39351
										81800	2.34139	81800	2.54747									81800	0.97249	0.39674
										81900	2.36446	81900	2.58098									81900	0.95229	0.38233
										82000	2.37481	82000	2.54998									82000	0.97607	0.38706
										82100	2.35769	82100	2.55971									82100	0.97546	0.40305
										82200	2.36441	82200	2.58087									82200	0.96221	0.38353
										82300	2.36365	82300	2.55729									82300	0.97714	0.37321
										82400	2.35808	82400	2.56952									82400	0.95311	0.37441
										82500	2.38784	82500	2.56356									82500	0.94494	0.36717
										82600	2.37361	82600	2.56141									82600	0.95641	0.37163
										82700	2.37576	82700	2.58888									82700	0.97271	0.38298
										82800	2.35331	82800	2.59159									82800	0.92417	0.37709
										82900	2.34292	82900	2.58522									82900	0.92197	0.3666
										83000	2.368	83000	2.58752									83000	0.88899	0.37741
										83100	2.412	83100	2.56681									83100	0.89827	0.36677
										83200	2.39507	83200	2.56977									83200	0.86915	0.38741
										83300	2.35711	83300	2.60013									83300	0.92619	0.38416
										83400	2.34269	83400	2.60082									83400	0.9312	0.40555
										83500	2.3691	83500	2.5823									83500	0.91021	0.38845
										83600	2.38236	83600	2.55702									83600	0.90228	0.3924
										83700	2.3481	83700	2.57873									83700	0.89299	0.39007
										83800	2.38821	83800	2.59472									83800	0.88309	0.3871
										83900	2.36421	83900	2.54825									83900	0.90238	0.39442
										84000	2.36758	84000	2.56136									84000	0.86375	0.37853
										84100	2.38183	84100	2.58242									84100	0.865	0.39753
										84200	2.40033	84200	2.56401									84200	0.87929	0.37386
										84300	2.40004	84300	2.56191									84300	0.8908	0.3666
										84400	2.37673	84400	2.55256									84400	0.88236	0.37428
										84500	2.40425	84500	2.56316									84500	0.82825	0.37923
										84600	2.40385	84600	2.56608									84600	0.85027	0.37418
										84700	2.40255	84700	2.58457									84700	0.91594	0.38232
										84800	2.38023	84800	2.56016									84800	0.81374	0.37145
										84900	2.41902	84900	2.59413									84900	0.79511	0.37984
										85000	2.41729	85000	2.5874									85000	0.80012	0.37317
										85100	2.37647	85100	2.56504									85100	0.86755	0.37614
										85200	2.37515	85200	2.57583									85200	0.84062	0.36593
										85300	2.38509	85300	2.58609									85300	0.8353	0.36417
										85400	2.39353	85400	2.58886									85400	0.88529	0.37622
										85500	2.40573	85500	2.59652									85500	0.84101	0.39996
										85600	2.40903	85600	2.57679									85600	0.86037	0.36119
										85700	2.40176	85700	2.57621									85700	0.86005	0.35943
										85800	2.35544	85800	2.61647									85800	0.86463	0.3863
										85900	2.36147	85900	2.55886									85900	0.8553	0.36626
										86000	2.35408	86000	2.61578									86000	0.83996	0.37584
										86100	2.38183	86100	2.59531									86100	0.8842	0.38798
										86200	2.39446	86200	2.5778									86200	0.87245	0.37146
										86300	2.38585	86300	2.59176									86300	0.88375	0.37677
										86400	2.40359	86400	2.57452									86400	0.87671	0.36794
										86500	2.41413	86500	2.61345									86500	0.83073	0.38023
										86600	2.42781	86600	2.61629									86600	0.80128	0.38129
										86700	2.40164	86700	2.59191									86700	0.80279	0.39191
										86800	2.42403	86800	2.57427									86800	0.80534	0.37203
										86900	2.41921	86900	2.57302									86900	0.81385	0.38465
										87000	2.40889	87000	2.58787									87000	0.8054	0.37454
										87100	2.4103	87100	2.58346									87100	0.80582	0.38025
										87200	2.40929	87200	2.56512									87200	0.76514	0.36551
										87300	2.41283	87300	2.58683									87300	0.78789	0.3577
										87400	2.39176	87400	2.58752									87400	0.81923	0.36335
										87500	2.36974	87500	2.58857									87500	0.79271	0.36341
										87600	2.35525	87600	2.58847									87600	0.82456	0.37222
										87700	2.34622	87700	2.58446									87700	0.80792	0.39023
										87800	2.36976	87800	2.56295									87800	0.78838	0.36779
										87900	2.38259	87900	2.57586									87900	0.78128	0.36856
										88000	2.3922	88000	2.56515									88000	0.79875	0.37082
										88100	2.39768	88100	2.56135									88100	0.81472	0.34898
										88200	2.36054	88200	2.58014									88200	0.81085	0.36234
										88300	2.3825	88300	2.57912									88300	0.80972	0.36479
										88400	2.3737	88400	2.58637									88400	0.80845	0.35748
										88500	2.35293	88500	2.56905									88500	0.83618	0.36491
										88600	2.37256	88600	2.57972									88600	0.81628	0.37761
										88700	2.37982	88700	2.59985									88700	0.82989	0.3755
										88800	2.36079	88800	2.58029									88800	0.85742	0.35849
										88900	2.39359	88900	2.58232									88900	0.87393	0.36978
										89000	2.3529	89000	2.56712									89000	0.87459	0.3721
										89100	2.33864	89100	2.59917									89100	0.87183	0.3695
										89200	2.34995	89200	2.56957									89200	0.88187	0.3854
										89300	2.33831	89300	2.60142									89300	0.87361	0.36961
										89400	2.34137	89400	2.61607									89400	0.91822	0.37659
										89500	2.34374	89500	2.61137									89500	0.91293	0.35719
										89600	2.34896	89600	2.57267									89600	0.90052	0.35696
										89700	2.31756	89700	2.59267									89700	0.89858	0.36764
										89800	2.34926	89800	2.57479									89800	0.89188	0.37803
										89900	2.35384	89900	2.57109									89900	0.89918	0.38534
										90000	2.32377	90000	2.58126									90000	0.88277	0.36033
										90100	2.37273	90100	2.61462									90100	0.88687	0.37879
										90200	2.33453	90200	2.57337									90200	0.89089	0.38465
										90300	2.33111	90300	2.59254									90300	0.8624	0.3737
										90400	2.31728	90400	2.56963									90400	0.86107	0.3567
										90500	2.3648	90500	2.62521									90500	0.86898	0.39206
										90600	2.37481	90600	2.56666									90600	0.86422	0.37536
										90700	2.35911	90700	2.581									90700	0.91334	0.36295
										90800	2.35136	90800	2.56176									90800	0.90346	0.37397
										90900	2.34944	90900	2.58962									90900	0.8945	0.37865
										91000	2.37789	91000	2.59601									91000	0.90151	0.37415
										91100	2.36665	91100	2.56275									91100	0.88602	0.36274
										91200	2.33281	91200	2.54621									91200	0.89793	0.36452
										91300	2.36596	91300	2.56343									91300	0.89961	0.35069
										91400	2.37583	91400	2.54049									91400	0.8997	0.35782
										91500	2.37413	91500	2.5979									91500	0.85439	0.34125
										91600	2.37611	91600	2.56189									91600	0.87944	0.35813
										91700	2.35902	91700	2.57823									91700	0.88889	0.3657
										91800	2.36373	91800	2.56483									91800	0.89615	0.37695
										91900	2.36966	91900	2.52524									91900	0.91437	0.35922
										92000	2.35925	92000	2.55097									92000	0.90033	0.35376
										92100	2.36537	92100	2.54592									92100	0.89859	0.37936
										92200	2.37002	92200	2.55345									92200	0.92066	0.36187
										92300	2.36417	92300	2.55267									92300	0.90269	0.3528
										92400	2.35789	92400	2.55164									92400	0.9193	0.3806
										92500	2.38703	92500	2.56505									92500	0.8915	0.37349
										92600	2.36608	92600	2.55409									92600	0.90308	0.37763
										92700	2.34404	92700	2.56643									92700	0.91913	0.3652
										92800	2.36444	92800	2.55202									92800	0.912	0.34485
										92900	2.37822	92900	2.55458									92900	0.9272	0.35967
										93000	2.37006	93000	2.55958									93000	0.93288	0.35305
										93100	2.37453	93100	2.54281									93100	0.9192	0.35672
										93200	2.37272	93200	2.54341									93200	0.92173	0.34175
										93300	2.32064	93300	2.54726									93300	0.94405	0.34505
										93400	2.3074	93400	2.54095									93400	0.93581	0.35679
										93500	2.3578	93500	2.58986									93500	0.9538	0.36103
										93600	2.37025	93600	2.56745									93600	0.96701	0.36691
										93700	2.36779	93700	2.56047									93700	0.94878	0.36334
										93800	2.37531	93800	2.55892									93800	0.95467	0.36422
										93900	2.33517	93900	2.53973									93900	0.95321	0.3665
										94000	2.36614	94000	2.5587									94000	0.97757	0.36424
										94100	2.35121	94100	2.57713									94100	0.92538	0.38193
										94200	2.33925	94200	2.56593									94200	0.92935	0.35699
										94300	2.35719	94300	2.57225									94300	0.93142	0.36196
										94400	2.36252	94400	2.56542									94400	0.94666	0.3747
										94500	2.36333	94500	2.5501									94500	0.92078	0.36282
										94600	2.34717	94600	2.53778									94600	0.93851	0.36408
										94700	2.32781	94700	2.53264									94700	0.92292	0.35491
										94800	2.34761	94800	2.55315									94800	0.92265	0.35897
										94900	2.35523	94900	2.54127									94900	0.94345	0.35786
										95000	2.35581	95000	2.5486									95000	0.96015	0.3599
										95100	2.34308	95100	2.57094									95100	0.95858	0.35927
										95200	2.32096	95200	2.58739									95200	0.95439	0.37172
										95300	2.36991	95300	2.57291									95300	0.97922	0.36756
										95400	2.34142	95400	2.55516									95400	0.94743	0.37022
										95500	2.36698	95500	2.5426									95500	0.9525	0.3665
										95600	2.32654	95600	2.54353									95600	0.93389	0.36556
										95700	2.2979	95700	2.58566									95700	0.93808	0.37064
										95800	2.2805	95800	2.5856									95800	0.91335	0.36628
										95900	2.3273	95900	2.56872									95900	0.90903	0.35971
										96000	2.34204	96000	2.58215									96000	0.90714	0.36791
										96100	2.38535	96100	2.59214									96100	0.88625	0.36888
										96200	2.37257	96200	2.57507									96200	0.89616	0.36035
										96300	2.34589	96300	2.55487									96300	0.92737	0.36629
										96400	2.33836	96400	2.56658									96400	0.93343	0.36903
										96500	2.37587	96500	2.5655									96500	0.92243	0.37348
										96600	2.37281	96600	2.5647									96600	0.94286	0.3634
										96700	2.36334	96700	2.58787									96700	0.93869	0.37479
										96800	2.36691	96800	2.56416									96800	0.9139	0.39414
										96900	2.37107	96900	2.5827									96900	0.93287	0.36796
										97000	2.36259	97000	2.57963									97000	0.90239	0.36723
										97100	2.36886	97100	2.58033									97100	0.92396	0.36594
										97200	2.35279	97200	2.53016									97200	0.92239	0.37139
										97300	2.37073	97300	2.58107									97300	0.92568	0.38376
										97400	2.37987	97400	2.5795									97400	0.90868	0.36447
										97500	2.39963	97500	2.54052									97500	0.94467	0.36714
										97600	2.35423	97600	2.53575									97600	0.9069	0.39491
										97700	2.36913	97700	2.58926									97700	0.92201	0.3791
										97800	2.35596	97800	2.53342									97800	0.89727	0.37361
										97900	2.3704	97900	2.56455									97900	0.92353	0.36968
										98000	2.35195	98000	2.57589									98000	0.90888	0.37524
										98100	2.36099	98100	2.57053									98100	0.89358	0.35372
										98200	2.34511	98200	2.55189									98200	0.87973	0.36774
										98300	2.33295	98300	2.54225									98300	0.9067	0.38978
										98400	2.35447	98400	2.53753									98400	0.90219	0.37538
										98500	2.37077	98500	2.56383									98500	0.92183	0.37226
										98600	2.37342	98600	2.55482									98600	0.9319	0.36993
										98700	2.35878	98700	2.56023									98700	0.93959	0.37448
										98800	2.36109	98800	2.55829									98800	0.94404	0.36138
										98900	2.37427	98900	2.55088									98900	0.93778	0.37219
										99000	2.36661	99000	2.55817									99000	0.9086	0.36809
										99100	2.35139	99100	2.57812									99100	0.91984	0.35226
										99200	2.37908	99200	2.53897									99200	0.91203	0.36203
										99300	2.38732	99300	2.56383									99300	0.92356	0.36543
										99400	2.40826	99400	2.57406									99400	0.9288	0.35701
										99500	2.39753	99500	2.54705									99500	0.94392	0.37315
										99600	2.41063	99600	2.54945									99600	0.94053	0.35163
										99700	2.37628	99700	2.55437									99700	0.94072	0.37006
										99800	2.3532	99800	2.56035									99800	0.91847	0.38704
										99900	2.38334	99900	2.55204									99900	0.91125	0.36378
										100000	2.37468	100000	2.54424									100000	0.94141	0.38831

## Sheet: Fig7
VDAC1						VDAC2				Fig7E
Control	5	10	20			Control	5	10	20
1.10238	1.66094	2.95072	3.07354			1.00862	1.78885	1.52486	1.72136
1.00845	1.95472	2.70627	2.64274			0.887891	1.42394	1.32387	1.55828
0.889174	1.52973	3.34893	3.29853			1.10349	1.62647	1.72809	1.84481
Control	si-hif1	Pb	Pb + si-hif1		Fig7F
0.84	0.81	3.53	2.17
0.95	0.83	2.87	2
1.05	0.84	3.83	1.3
1.04	0.8	3.08	1.97
0.97	0.72	3.33	1.83
0.57	0.56	4.07	1.69
Control	si-hif1	Pb	Pb + si-hif1		Fig7G
1	0.69	3.24	1.56
0.85	0.76	3.41	1.71
1.3	0.97	2.72	1.4

## Sheet: Fig8
si-NC	si-vdac1	Pb	Pb + si-vdac1	Fig8B
1192	741	3250	1768
1251	624	2722	1843
1367	793	2699	2342
si-NC	si-vdac1	Pb	Pb + si-vdac1	Fig8D
1192	741	3250	1768
1251	624	2722	1843
1367	793	2699	2342
si-NC	si-vdac1	Pb	Pb + si-vdac1	Fig8E
6.72	6.47	4.58	5.03
6.26	5.45	4.32	4.85
5	4.22	3.95	4.43
5.3	4.85	3.83	4.75
6.2	6.11	3.95	4.98
5.47	5.58	3.05	5.81
si-NC	si-vdac1	Pb	Pb + si-vdac1	Fig8G
17.09	14.78	30.12	21.84
16.91	15.15	28.89	26.32
17.24	14.87	26.6	20.96
16.82	14.88	31.45	22
16.8	15.22	28.64	19.78
17.09	14.88	25.3	24.1

## Sheet: Fig9
si-NC	si-vdac1	Pb	Pb + si-vdac1	Fig9B
1202	757	2722	2107
1395	1031	2651	1792
813	823	3093	2236
1283	858	2961	2102
1050	1006	2555	1706
985	1174	3343	1772
si-NC	si-vdac1	Pb	Pb + si-vdac1	Fig9C
3.38	3.08	8.51	6.31
3.63	2.11	7.25	4.17
3.21	2.11	6.64	4.48
2.59	3.07	8.84	5.35
3.23	2.96	7.36	5.25
3.36	2.67	7.33	5.24
si-NC	si-vdac1	Pb	Pb + si-vdac1	Fig9D
10.53	9.41	6.06	7.58
8.83	8.42	5.64	8.24
12.5	9.83	5.72	8.69
9.6	10.04	6.29	6.62
12.42	8.13	5.88	8.17
10.63	8.1	6.8	7.77
si-NC	si-vdac1	Pb	Pb + si-vdac1	Fig9E
1	0.94	2.77	1.74
1.15	1.53	3.06	1.42
1.12	1.32	2.52	1.84
0.75	1.25	2.54	2.11
1.11	1.52	1.81	1.29
0.94	0.72	2.52	2.01
si-NC	si-vdac1	Pb	Pb + si-vdac1	Fig9G
1.12	1.04	1.6	1.06
0.82	0.6	1.97	1.54
0.87	1.06	2.06	1.28
0.96	1.15	2.23	1.17
0.96	1.16	1.83	1.1
1.12	1.26	1.8	1.56
	si-NC			Fig9I
PTGS2	0.92	0.83	1.21
GPX4	0.91	0.85	1.32
	si-vdac1
PTGS2	1.22	1.36	0.91
GPX4	0.89	0.74	0.93
	Pb
PTGS2	2.55	2.43	1.99
GPX4	0.37	0.31	0.45
	Pb+si-vdac1
PTGS2	1.65	1.54	1.86
GPX4	0.83	0.68	0.77

## Sheet: FigS1
Control	Lpb	MPb	HPb	FigS1A
4.48	51.72	160.52	199.11
4.85	71.56	132.67	218.97
5.18	80.58	104.95	175.82
5.15	70.24	111.97	181.6
4.87	71.2	131.62	243.39
3.71	71.69	123.26	226.11
Control	Lpb	MPb	HPb	FigS1B
0.1	0.99	1.19	2.39
0.13	0.71	1.48	2.55
0.25	0.55	1.47	1.75
0.26	0.55	1.89	1.94
0.22	1.11	1.44	1.86
0.32	0.98	1.33	1.55
Control	Lpb	MPb	HPb	FigS1C
0.13	0.26	1.06	1.54
0.15	0.52	0.91	1.57
0.17	0.44	1.22	1.26
0.13	0.26	0.63	1.14
0.17	0.16	0.75	1.67
0.17	0.43	0.91	1.26

[truncated: 5 more sheets: FigS2, FigS4, FigS5, FigS6, FigS8]
